# Supplementary material for: The Causal Relationship Between Gut Microbiomes, Inflammatory Mediators, and Traumatic Brain Injury in Europeans: Evidence from Genetic Correlation and Functional Mapping Annotation Analyses
Source: Biomedicines. 2025 Mar 20;13(3):753. doi: 10.3390/biomedicines13030753 (PMC11939942; doi:10.3390/biomedicines13030753)
Supplement: Supplementary file 1 [file biomedicines-13-00753-s001.zip › Supplementary Tables.xlsx]

## Sheet: Supplementary Table S1
Supplementary Table S1 Included instrumental variables for significant taxa between TBI and GMs
SNP	effect_allele.exposure	other_allele.exposure	effect_allele.outcome	other_allele.outcome	beta.exposure	beta.outcome	eaf.exposure	eaf.outcome	remove	palindromic	ambiguous	id.outcome	chr.outcome	pos.outcome	pval.outcome	se.outcome	outcome	mr_keep.outcome	pval_origin.outcome	data_source.outcome	id.exposure	chr.exposure	pos.exposure	se.exposure	pval.exposure	samplesize.exposure	exposure	mr_keep.exposure	pval_origin.exposure	data_source.exposure	action	mr_keep	F_pow_beta_se
rs11766971	C	T	C	T	-0.0476376	-0.00419118		0.448855	FALSE	FALSE	FALSE	TBI	7	155211037	0.792012	0.0158939	outcome	TRUE	reported	textfile	ebi-a-GCST90017110	7	155002747	0.010646	9.39918e-06	14306	phylum Actinobacteriaphylum Actinobacteria|| id:ebi-a-GCST90017110	TRUE	reported	igd	2	TRUE	20.0229
rs12528285	C	T	C	T	0.0809469	-0.00339458		0.108989	FALSE	FALSE	FALSE	TBI	6	92065492	0.893159	0.0252746	outcome	TRUE	reported	textfile	ebi-a-GCST90017110	6	92775210	0.0180784	5.68787e-06	14306	phylum Actinobacteriaphylum Actinobacteria|| id:ebi-a-GCST90017110	TRUE	reported	igd	2	TRUE	20.0484
rs13192624	T	C	T	C	-0.0522862	-0.0256562		0.244285	FALSE	FALSE	FALSE	TBI	6	112808407	0.164782	0.0184688	outcome	TRUE	reported	textfile	ebi-a-GCST90017110	6	113129609	0.0117742	9.32567e-06	14306	phylum Actinobacteriaphylum Actinobacteria|| id:ebi-a-GCST90017110	TRUE	reported	igd	2	TRUE	19.7202
rs1397793	A	G	A	G	0.0521387	-0.00808816		0.690568	FALSE	FALSE	FALSE	TBI	5	91175634	0.640764	0.0173331	outcome	TRUE	reported	textfile	ebi-a-GCST90017110	5	90471451	0.0111587	3.73766e-06	14306	phylum Actinobacteriaphylum Actinobacteria|| id:ebi-a-GCST90017110	TRUE	reported	igd	2	TRUE	21.832
rs4429415	C	T	C	T	0.0581908	-0.00486185		0.447693	FALSE	FALSE	FALSE	TBI	2	212891467	0.759838	0.0159044	outcome	TRUE	reported	textfile	ebi-a-GCST90017110	2	213756191	0.0111343	2.05145e-07	14306	phylum Actinobacteriaphylum Actinobacteria|| id:ebi-a-GCST90017110	TRUE	reported	igd	2	TRUE	27.3138
rs55888705	A	G	A	G	0.0534221	0.0246603		0.280885	FALSE	FALSE	FALSE	TBI	4	1516099	0.160791	0.0175842	outcome	TRUE	reported	textfile	ebi-a-GCST90017110	4	1517826	0.0109975	1.31241e-06	14306	phylum Actinobacteriaphylum Actinobacteria|| id:ebi-a-GCST90017110	TRUE	reported	igd	2	TRUE	23.5968
rs6496870	C	T	C	T	-0.0510777	0.00117305		0.641148	FALSE	FALSE	FALSE	TBI	15	91924192	0.943299	0.0164931	outcome	TRUE	reported	textfile	ebi-a-GCST90017110	15	92467422	0.0113809	4.61743e-06	14306	phylum Actinobacteriaphylum Actinobacteria|| id:ebi-a-GCST90017110	TRUE	reported	igd	2	TRUE	20.1423
rs6743026	T	C	T	C	0.0589446	-0.00036445		0.193865	FALSE	FALSE	FALSE	TBI	2	101633121	0.985531	0.0200962	outcome	TRUE	reported	textfile	ebi-a-GCST90017110	2	102249583	0.0134622	9.88325e-06	14306	phylum Actinobacteriaphylum Actinobacteria|| id:ebi-a-GCST90017110	TRUE	reported	igd	2	TRUE	19.1715
rs74037001	G	A	G	A	-0.0819391	0.0262492		0.0887153	FALSE	FALSE	FALSE	TBI	14	23377985	0.346383	0.0278763	outcome	TRUE	reported	textfile	ebi-a-GCST90017110	14	23847194	0.0165334	6.71243e-07	14306	phylum Actinobacteriaphylum Actinobacteria|| id:ebi-a-GCST90017110	TRUE	reported	igd	2	TRUE	24.5617
rs75211493	G	A	G	A	0.0840786	0.0119573		0.0714608	FALSE	FALSE	FALSE	TBI	19	5300454	0.696517	0.0306576	outcome	TRUE	reported	textfile	ebi-a-GCST90017110	19	5300465	0.0184739	9.27193e-06	14306	phylum Actinobacteriaphylum Actinobacteria|| id:ebi-a-GCST90017110	TRUE	reported	igd	2	TRUE	20.7135
rs7570971	A	C	A	C	0.086653	-0.000243217		0.409052	FALSE	FALSE	FALSE	TBI	2	135080336	0.988146	0.0163699	outcome	TRUE	reported	textfile	ebi-a-GCST90017110	2	135837906	0.0113623	1.41351e-14	14306	phylum Actinobacteriaphylum Actinobacteria|| id:ebi-a-GCST90017110	TRUE	reported	igd	2	TRUE	58.1614
rs80124826	T	C	T	C	-0.124191	0.0372116		0.0276164	FALSE	FALSE	FALSE	TBI	2	239014688	0.446635	0.0488959	outcome	TRUE	reported	textfile	ebi-a-GCST90017110	2	239936384	0.0278566	8.75427e-06	14306	phylum Actinobacteriaphylum Actinobacteria|| id:ebi-a-GCST90017110	TRUE	reported	igd	2	TRUE	19.8758
rs8047955	G	A	G	A	-0.0521115	-0.0259867		0.671093	FALSE	FALSE	FALSE	TBI	16	81743163	0.12302	0.0168502	outcome	TRUE	reported	textfile	ebi-a-GCST90017110	16	81776768	0.0111192	2.66201e-06	14306	phylum Actinobacteriaphylum Actinobacteria|| id:ebi-a-GCST90017110	TRUE	reported	igd	2	TRUE	21.9644
rs857444	C	T	C	T	0.0507315	-0.0348334		0.370152	FALSE	FALSE	FALSE	TBI	6	14617360	0.0338384	0.0164154	outcome	TRUE	reported	textfile	ebi-a-GCST90017110	6	14617591	0.0109885	3.80347e-06	14306	phylum Actinobacteriaphylum Actinobacteria|| id:ebi-a-GCST90017110	TRUE	reported	igd	2	TRUE	21.3147
rs9833771	C	T	C	T	-0.0490077	0.00696858		0.483715	FALSE	FALSE	FALSE	TBI	3	32321506	0.661194	0.0159004	outcome	TRUE	reported	textfile	ebi-a-GCST90017110	3	32362998	0.0106564	4.07437e-06	14306	phylum Actinobacteriaphylum Actinobacteria|| id:ebi-a-GCST90017110	TRUE	reported	igd	2	TRUE	21.1499
rs17343978	A	C	A	C	-0.0556041	0.0160898		0.204464	FALSE	FALSE	FALSE	TBI	22	27037922	0.412041	0.0196143	outcome	TRUE	reported	textfile	ebi-a-GCST90017111	22	27433885	0.0120272	7.2247e-06	14306	phylum Bacteroidetesphylum Bacteroidetes|| id:ebi-a-GCST90017111	TRUE	reported	igd	2	TRUE	21.3739
rs2032750	C	T	C	T	0.0510857	0.0359107		0.538878	FALSE	FALSE	FALSE	TBI	2	53603889	0.0239409	0.0159032	outcome	TRUE	reported	textfile	ebi-a-GCST90017111	2	53831026	0.0106804	1.70836e-06	14306	phylum Bacteroidetesphylum Bacteroidetes|| id:ebi-a-GCST90017111	TRUE	reported	igd	2	TRUE	22.8783
rs62531359	T	G	T	G	0.0657788	0.0492383		0.181994	FALSE	FALSE	FALSE	TBI	8	70003946	0.0167919	0.0205911	outcome	TRUE	reported	textfile	ebi-a-GCST90017111	8	70916181	0.0149886	8.42326e-06	14306	phylum Bacteroidetesphylum Bacteroidetes|| id:ebi-a-GCST90017111	TRUE	reported	igd	2	TRUE	19.2597
rs62575403	C	T	C	T	0.145424	-0.00731009		0.0427824	FALSE	FALSE	FALSE	TBI	9	133628698	0.852179	0.0392299	outcome	TRUE	reported	textfile	ebi-a-GCST90017111	9	136493820	0.0311079	2.95951e-06	14306	phylum Bacteroidetesphylum Bacteroidetes|| id:ebi-a-GCST90017111	TRUE	reported	igd	2	TRUE	21.854
rs6586324	T	C	T	C	0.0477792	0.00640211		0.425676	FALSE	FALSE	FALSE	TBI	21	42522025	0.688663	0.0159785	outcome	TRUE	reported	textfile	ebi-a-GCST90017111	21	43942135	0.0105437	7.36885e-06	14306	phylum Bacteroidetesphylum Bacteroidetes|| id:ebi-a-GCST90017111	TRUE	reported	igd	2	TRUE	20.5349
rs72706335	T	C	T	C	-0.223193	-5.3928e-05		0.0246763	FALSE	FALSE	FALSE	TBI	1	157525648	0.999159	0.0511922	outcome	TRUE	reported	textfile	ebi-a-GCST90017111	1	157495438	0.0493382	7.13116e-06	14306	phylum Bacteroidetesphylum Bacteroidetes|| id:ebi-a-GCST90017111	TRUE	reported	igd	2	TRUE	20.4642
rs73512608	G	A	G	A	-0.123117	-0.024245		0.0534636	FALSE	FALSE	FALSE	TBI	13	69948551	0.489676	0.0350957	outcome	TRUE	reported	textfile	ebi-a-GCST90017111	13	70522683	0.0236743	2.53893e-07	14306	phylum Bacteroidetesphylum Bacteroidetes|| id:ebi-a-GCST90017111	TRUE	reported	igd	2	TRUE	27.0447
rs73846128	A	G	A	G	-0.0664262	-0.0418659		0.147107	FALSE	FALSE	FALSE	TBI	3	89291104	0.0605397	0.0223066	outcome	TRUE	reported	textfile	ebi-a-GCST90017111	3	89340254	0.0133481	4.783e-07	14306	phylum Bacteroidetesphylum Bacteroidetes|| id:ebi-a-GCST90017111	TRUE	reported	igd	2	TRUE	24.7651
rs73975615	G	A	G	A	-0.207163	0.0969944		0.0074596	FALSE	FALSE	FALSE	TBI	17	6557880	0.300509	0.0936836	outcome	TRUE	reported	textfile	ebi-a-GCST90017111	17	6461200	0.0442629	1.20412e-06	14306	phylum Bacteroidetesphylum Bacteroidetes|| id:ebi-a-GCST90017111	TRUE	reported	igd	2	TRUE	21.9051
rs929878	T	C	T	C	0.0540001	-0.000367325		0.78702	FALSE	FALSE	FALSE	TBI	16	74256742	0.984837	0.019328	outcome	TRUE	reported	textfile	ebi-a-GCST90017111	16	74290641	0.0121526	6.51118e-06	14306	phylum Bacteroidetesphylum Bacteroidetes|| id:ebi-a-GCST90017111	TRUE	reported	igd	2	TRUE	19.7447
rs12555298	G	A	G	A	0.0974327	-0.00941263		0.172279	FALSE	FALSE	FALSE	TBI	9	107727270	0.654666	0.0210437	outcome	TRUE	reported	textfile	ebi-a-GCST90017112	9	110489551	0.0219351	8.0863e-06	14306	phylum Cyanobacteriaphylum Cyanobacteria|| id:ebi-a-GCST90017112	TRUE	reported	igd	2	TRUE	19.7301
rs2585223	T	C	T	C	0.111364	-0.0101124		0.122185	FALSE	FALSE	FALSE	TBI	15	100340683	0.675515	0.0241582	outcome	TRUE	reported	textfile	ebi-a-GCST90017112	15	100880888	0.0247743	8.85727e-06	14306	phylum Cyanobacteriaphylum Cyanobacteria|| id:ebi-a-GCST90017112	TRUE	reported	igd	2	TRUE	20.2063
rs584122	T	C	T	C	0.151774	0.0599782		0.940965	FALSE	FALSE	FALSE	TBI	6	48320720	0.0745573	0.0336355	outcome	TRUE	reported	textfile	ebi-a-GCST90017112	6	48288456	0.0326827	4.22776e-06	14306	phylum Cyanobacteriaphylum Cyanobacteria|| id:ebi-a-GCST90017112	TRUE	reported	igd	2	TRUE	21.5655
rs61972390	T	C	T	C	0.107346	2.22929e-05		0.137072	FALSE	FALSE	FALSE	TBI	13	99914504	0.99923	0.0231045	outcome	TRUE	reported	textfile	ebi-a-GCST90017112	13	100566758	0.0242469	9.11381e-06	14306	phylum Cyanobacteriaphylum Cyanobacteria|| id:ebi-a-GCST90017112	TRUE	reported	igd	2	TRUE	19.6001
rs7148504	T	G	T	G	-0.0800404	-0.00825925		0.599446	FALSE	FALSE	FALSE	TBI	14	99701961	0.60851	0.016125	outcome	TRUE	reported	textfile	ebi-a-GCST90017112	14	100168298	0.0176621	6.62384e-06	14306	phylum Cyanobacteriaphylum Cyanobacteria|| id:ebi-a-GCST90017112	TRUE	reported	igd	2	TRUE	20.5368
rs76531781	T	C	T	C	-0.231868	0.0200804		0.0403685	FALSE	FALSE	FALSE	TBI	7	21608117	0.618949	0.0403755	outcome	TRUE	reported	textfile	ebi-a-GCST90017112	7	21647735	0.0493393	2.87336e-06	14306	phylum Cyanobacteriaphylum Cyanobacteria|| id:ebi-a-GCST90017112	TRUE	reported	igd	2	TRUE	22.0849
rs789068	G	A	G	A	-0.111385	0.0103467		0.140706	FALSE	FALSE	FALSE	TBI	18	1008238	0.6494	0.0227601	outcome	TRUE	reported	textfile	ebi-a-GCST90017112	18	1008239	0.0212922	1.5717e-07	14306	phylum Cyanobacteriaphylum Cyanobacteria|| id:ebi-a-GCST90017112	TRUE	reported	igd	2	TRUE	27.3661
rs9864379	T	C	T	C	-0.138933	0.0111175		0.149861	FALSE	FALSE	FALSE	TBI	3	14265449	0.615445	0.0221325	outcome	TRUE	reported	textfile	ebi-a-GCST90017112	3	14306949	0.0268045	2.03334e-07	14306	phylum Cyanobacteriaphylum Cyanobacteria|| id:ebi-a-GCST90017112	TRUE	reported	igd	2	TRUE	26.8655
rs10202904	G	T	G	T	0.115986	0.0124286		0.591081	FALSE	FALSE	FALSE	TBI	2	124682691	0.441933	0.0161633	outcome	TRUE	reported	textfile	ebi-a-GCST90017113	2	125440268	0.0230271	6.18885e-07	14306	phylum Euryarchaeotaphylum Euryarchaeota|| id:ebi-a-GCST90017113	TRUE	reported	igd	2	TRUE	25.3707
rs11022995	A	G	A	G	0.10373	-0.0157583		0.515191	FALSE	FALSE	FALSE	TBI	11	13872120	0.319291	0.0158229	outcome	TRUE	reported	textfile	ebi-a-GCST90017113	11	13893667	0.0228889	7.73001e-06	14306	phylum Euryarchaeotaphylum Euryarchaeota|| id:ebi-a-GCST90017113	TRUE	reported	igd	2	TRUE	20.538
rs34928225	T	C	T	C	0.19977	-0.0109489		0.093728	FALSE	FALSE	FALSE	TBI	6	146519740	0.6863	0.0271091	outcome	TRUE	reported	textfile	ebi-a-GCST90017113	6	146840876	0.0425421	4.33092e-06	14306	phylum Euryarchaeotaphylum Euryarchaeota|| id:ebi-a-GCST90017113	TRUE	reported	igd	2	TRUE	22.0507
rs45498998	G	A	G	A	-0.131882	0.00941091		0.154449	FALSE	FALSE	FALSE	TBI	21	25996679	0.666727	0.021853	outcome	TRUE	reported	textfile	ebi-a-GCST90017113	21	27368994	0.029229	5.32451e-06	14306	phylum Euryarchaeotaphylum Euryarchaeota|| id:ebi-a-GCST90017113	TRUE	reported	igd	2	TRUE	20.3584
rs56131665	G	A	G	A	0.176759	0.0199064		0.122969	FALSE	FALSE	FALSE	TBI	5	178733974	0.409125	0.0241163	outcome	TRUE	reported	textfile	ebi-a-GCST90017113	5	178160975	0.0385787	5.30383e-06	14306	phylum Euryarchaeotaphylum Euryarchaeota|| id:ebi-a-GCST90017113	TRUE	reported	igd	2	TRUE	20.9927
rs6064552	T	C	T	C	-0.123612	-0.0159645		0.183132	FALSE	FALSE	FALSE	TBI	20	57467810	0.435147	0.0204565	outcome	TRUE	reported	textfile	ebi-a-GCST90017113	20	56042866	0.0275749	9.3377e-06	14306	phylum Euryarchaeotaphylum Euryarchaeota|| id:ebi-a-GCST90017113	TRUE	reported	igd	2	TRUE	20.0952
rs6508769	C	T	C	T	-0.150529	-0.0379876		0.852902	FALSE	FALSE	FALSE	TBI	19	28336853	0.0889836	0.0223353	outcome	TRUE	reported	textfile	ebi-a-GCST90017113	19	28827760	0.0337091	8.12363e-06	14306	phylum Euryarchaeotaphylum Euryarchaeota|| id:ebi-a-GCST90017113	TRUE	reported	igd	2	TRUE	19.941
rs7015093	G	A	G	A	-0.118111	0.0159959		0.261282	FALSE	FALSE	FALSE	TBI	8	57106294	0.374273	0.0180033	outcome	TRUE	reported	textfile	ebi-a-GCST90017113	8	58018853	0.0264389	7.19863e-06	14306	phylum Euryarchaeotaphylum Euryarchaeota|| id:ebi-a-GCST90017113	TRUE	reported	igd	2	TRUE	19.9569
rs76029318	T	C	T	C	0.214866	0.0669945		0.0623881	FALSE	FALSE	FALSE	TBI	13	41389655	0.0411121	0.0328019	outcome	TRUE	reported	textfile	ebi-a-GCST90017113	13	41963791	0.0438442	1.04621e-06	14306	phylum Euryarchaeotaphylum Euryarchaeota|| id:ebi-a-GCST90017113	TRUE	reported	igd	2	TRUE	24.0166
rs7635189	A	G	A	G	-0.119983	-0.00799249		0.710215	FALSE	FALSE	FALSE	TBI	3	15550100	0.650982	0.017667	outcome	TRUE	reported	textfile	ebi-a-GCST90017113	3	15591607	0.0259356	4.635e-06	14306	phylum Euryarchaeotaphylum Euryarchaeota|| id:ebi-a-GCST90017113	TRUE	reported	igd	2	TRUE	21.4016
rs77658038	A	C	A	C	-0.160157	0.0401921		0.204821	FALSE	FALSE	FALSE	TBI	6	16284554	0.0404632	0.0196156	outcome	TRUE	reported	textfile	ebi-a-GCST90017113	6	16284785	0.0340856	4.75423e-06	14306	phylum Euryarchaeotaphylum Euryarchaeota|| id:ebi-a-GCST90017113	TRUE	reported	igd	2	TRUE	22.0775
rs894996	C	A	C	A	0.203577	0.0442058		0.0699939	FALSE	FALSE	FALSE	TBI	4	103497150	0.154165	0.0310222	outcome	TRUE	reported	textfile	ebi-a-GCST90017113	4	104418307	0.0440033	5.11929e-06	14306	phylum Euryarchaeotaphylum Euryarchaeota|| id:ebi-a-GCST90017113	TRUE	reported	igd	2	TRUE	21.4036
rs112334273	G	A	G	A	0.0627459	-0.0226676		0.277311	FALSE	FALSE	FALSE	TBI	21	39331325	0.19955	0.0176699	outcome	TRUE	reported	textfile	ebi-a-GCST90017114	21	40703251	0.0127415	9.26446e-07	14306	phylum Firmicutesphylum Firmicutes|| id:ebi-a-GCST90017114	TRUE	reported	igd	2	TRUE	24.251
rs2009919	C	T	C	T	-0.0536457	-0.00495099		0.53916	FALSE	FALSE	FALSE	TBI	17	11876709	0.757532	0.016037	outcome	TRUE	reported	textfile	ebi-a-GCST90017114	17	11780026	0.0106294	4.94721e-07	14306	phylum Firmicutesphylum Firmicutes|| id:ebi-a-GCST90017114	TRUE	reported	igd	2	TRUE	25.4714
rs2273429	A	G	A	G	-0.0702112	-0.0188024		0.105106	FALSE	FALSE	FALSE	TBI	14	52027354	0.465502	0.0257632	outcome	TRUE	reported	textfile	ebi-a-GCST90017114	14	52494072	0.0153063	9.26232e-06	14306	phylum Firmicutesphylum Firmicutes|| id:ebi-a-GCST90017114	TRUE	reported	igd	2	TRUE	21.0413
rs2332027	A	G	A	G	0.0482656	-0.0166548		0.405468	FALSE	FALSE	FALSE	TBI	4	170750887	0.306362	0.0162822	outcome	TRUE	reported	textfile	ebi-a-GCST90017114	4	171672038	0.0104823	4.04548e-06	14306	phylum Firmicutesphylum Firmicutes|| id:ebi-a-GCST90017114	TRUE	reported	igd	2	TRUE	21.2013
rs2547978	G	A	G	A	-0.0465802	-0.00607641		0.626482	FALSE	FALSE	FALSE	TBI	5	98684594	0.710711	0.0163828	outcome	TRUE	reported	textfile	ebi-a-GCST90017114	5	98020298	0.0105075	8.56841e-06	14306	phylum Firmicutesphylum Firmicutes|| id:ebi-a-GCST90017114	TRUE	reported	igd	2	TRUE	19.6519
rs3792064	G	A	G	A	0.0897349	-0.0537488		0.0524812	FALSE	FALSE	FALSE	TBI	2	230813698	0.13242	0.0357223	outcome	TRUE	reported	textfile	ebi-a-GCST90017114	2	231678413	0.0182532	6.75492e-07	14306	phylum Firmicutesphylum Firmicutes|| id:ebi-a-GCST90017114	TRUE	reported	igd	2	TRUE	24.1682
rs3852931	T	C	T	C	0.0482086	-0.00444208		0.609629	FALSE	FALSE	FALSE	TBI	20	55471425	0.788299	0.0165429	outcome	TRUE	reported	textfile	ebi-a-GCST90017114	20	54087963	0.0105	4.52595e-06	14306	phylum Firmicutesphylum Firmicutes|| id:ebi-a-GCST90017114	TRUE	reported	igd	2	TRUE	21.08
rs4750583	G	A	G	A	-0.0616007	-0.00330341		0.812053	FALSE	FALSE	FALSE	TBI	10	15012766	0.870508	0.0202646	outcome	TRUE	reported	textfile	ebi-a-GCST90017114	10	15054765	0.0137936	5.78562e-06	14306	phylum Firmicutesphylum Firmicutes|| id:ebi-a-GCST90017114	TRUE	reported	igd	2	TRUE	19.9442
rs56199908	T	C	T	C	-0.186194	-0.0516978		0.0541249	FALSE	FALSE	FALSE	TBI	9	2801371	0.139922	0.0350236	outcome	TRUE	reported	textfile	ebi-a-GCST90017114	9	2801371	0.041051	8.66662e-06	14306	phylum Firmicutesphylum Firmicutes|| id:ebi-a-GCST90017114	TRUE	reported	igd	2	TRUE	20.5723
rs6814436	C	T	C	T	-0.0680205	-0.0236764		0.858537	FALSE	FALSE	FALSE	TBI	4	160586149	0.296006	0.0226561	outcome	TRUE	reported	textfile	ebi-a-GCST90017114	4	161507301	0.0150844	6.80456e-06	14306	phylum Firmicutesphylum Firmicutes|| id:ebi-a-GCST90017114	TRUE	reported	igd	2	TRUE	20.334
rs6815608	C	T	C	T	-0.0935765	-0.0113947		0.84912	FALSE	FALSE	FALSE	TBI	4	151210592	0.604377	0.0219924	outcome	TRUE	reported	textfile	ebi-a-GCST90017114	4	152131744	0.0210869	7.23852e-06	14306	phylum Firmicutesphylum Firmicutes|| id:ebi-a-GCST90017114	TRUE	reported	igd	2	TRUE	19.6928
rs7247191	T	C	T	C	-0.0713033	0.0401399		0.0990212	FALSE	FALSE	FALSE	TBI	19	22716783	0.12851	0.0264078	outcome	TRUE	reported	textfile	ebi-a-GCST90017114	19	22899585	0.0157424	4.73097e-06	14306	phylum Firmicutesphylum Firmicutes|| id:ebi-a-GCST90017114	TRUE	reported	igd	2	TRUE	20.5153
rs72738886	T	C	T	C	0.0864609	0.0259869		0.0755781	FALSE	FALSE	FALSE	TBI	5	35770448	0.388155	0.0301134	outcome	TRUE	reported	textfile	ebi-a-GCST90017114	5	35770550	0.0190398	7.67892e-06	14306	phylum Firmicutesphylum Firmicutes|| id:ebi-a-GCST90017114	TRUE	reported	igd	2	TRUE	20.6212
rs72771021	C	T	C	T	-0.141357	0.0208705		0.0690562	FALSE	FALSE	FALSE	TBI	10	13799631	0.505854	0.0313697	outcome	TRUE	reported	textfile	ebi-a-GCST90017114	10	13841631	0.0308303	5.12436e-06	14306	phylum Firmicutesphylum Firmicutes|| id:ebi-a-GCST90017114	TRUE	reported	igd	2	TRUE	21.0222
rs8085381	A	G	A	G	-0.0647291	0.0223511		0.817335	FALSE	FALSE	FALSE	TBI	18	31748342	0.274387	0.020449	outcome	TRUE	reported	textfile	ebi-a-GCST90017114	18	29328305	0.0146219	8.67261e-06	14306	phylum Firmicutesphylum Firmicutes|| id:ebi-a-GCST90017114	TRUE	reported	igd	2	TRUE	19.5971
rs992074	T	C	T	C	-0.233491	0.0642616		0.976715	FALSE	FALSE	FALSE	TBI	21	17195484	0.223787	0.0528241	outcome	TRUE	reported	textfile	ebi-a-GCST90017114	21	18567802	0.050901	8.51609e-06	14306	phylum Firmicutesphylum Firmicutes|| id:ebi-a-GCST90017114	TRUE	reported	igd	2	TRUE	21.042
rs1002941	A	G	A	G	-0.107661	0.00125675		0.754397	FALSE	FALSE	FALSE	TBI	15	100702485	0.945437	0.0183634	outcome	TRUE	reported	textfile	ebi-a-GCST90017115	15	101242690	0.0233382	4.30884e-06	14306	phylum Lentisphaeraephylum Lentisphaerae|| id:ebi-a-GCST90017115	TRUE	reported	igd	2	TRUE	21.2805
rs11770843	C	T	C	T	0.111896	0.0013251		0.329967	FALSE	FALSE	FALSE	TBI	7	147098287	0.937516	0.0169035	outcome	TRUE	reported	textfile	ebi-a-GCST90017115	7	146795379	0.0234776	1.13813e-06	14306	phylum Lentisphaeraephylum Lentisphaerae|| id:ebi-a-GCST90017115	TRUE	reported	igd	2	TRUE	22.7155
rs17114848	G	A	G	A	0.148972	-0.0379984		0.0991775	FALSE	FALSE	FALSE	TBI	15	24917388	0.154886	0.0267128	outcome	TRUE	reported	textfile	ebi-a-GCST90017115	15	25162535	0.0324162	6.76986e-06	14306	phylum Lentisphaeraephylum Lentisphaerae|| id:ebi-a-GCST90017115	TRUE	reported	igd	2	TRUE	21.1196
rs2031282	A	G	A	G	0.120412	0.0113569		0.184554	FALSE	FALSE	FALSE	TBI	13	20113040	0.586038	0.0208541	outcome	TRUE	reported	textfile	ebi-a-GCST90017115	13	20687179	0.0270263	5.86462e-06	14306	phylum Lentisphaeraephylum Lentisphaerae|| id:ebi-a-GCST90017115	TRUE	reported	igd	2	TRUE	19.8503
rs2825714	A	G	A	G	-0.138226	-0.0229144		0.169482	FALSE	FALSE	FALSE	TBI	21	19651652	0.278032	0.0211241	outcome	TRUE	reported	textfile	ebi-a-GCST90017115	21	21023966	0.0289096	1.49772e-06	14306	phylum Lentisphaeraephylum Lentisphaerae|| id:ebi-a-GCST90017115	TRUE	reported	igd	2	TRUE	22.861
rs60995569	T	G	T	G	-0.16062	0.00336437		0.109258	FALSE	FALSE	FALSE	TBI	10	52170325	0.894211	0.0253002	outcome	TRUE	reported	textfile	ebi-a-GCST90017115	10	53930085	0.0336806	9.1939e-06	14306	phylum Lentisphaeraephylum Lentisphaerae|| id:ebi-a-GCST90017115	TRUE	reported	igd	2	TRUE	22.7426
rs62570196	C	T	C	T	-0.217203	0.0153142		0.0420499	FALSE	FALSE	FALSE	TBI	9	108323890	0.698953	0.0395986	outcome	TRUE	reported	textfile	ebi-a-GCST90017115	9	111086170	0.0439621	9.64473e-07	14306	phylum Lentisphaeraephylum Lentisphaerae|| id:ebi-a-GCST90017115	TRUE	reported	igd	2	TRUE	24.4104
rs72640280	A	G	A	G	0.220185	0.0504061		0.0551438	FALSE	FALSE	FALSE	TBI	1	11883735	0.14553	0.0346314	outcome	TRUE	reported	textfile	ebi-a-GCST90017115	1	11943792	0.0485947	5.19194e-06	14306	phylum Lentisphaeraephylum Lentisphaerae|| id:ebi-a-GCST90017115	TRUE	reported	igd	2	TRUE	20.5304
rs77599476	A	G	A	G	0.229981	0.0103963		0.0555592	FALSE	FALSE	FALSE	TBI	20	62762910	0.765535	0.0348611	outcome	TRUE	reported	textfile	ebi-a-GCST90017115	20	61394262	0.0479918	1.90265e-06	14306	phylum Lentisphaeraephylum Lentisphaerae|| id:ebi-a-GCST90017115	TRUE	reported	igd	2	TRUE	22.9641
rs10750258	C	A	C	A	0.0491248	-0.000105495		0.63249	FALSE	FALSE	FALSE	TBI	11	124126791	0.994865	0.0163907	outcome	TRUE	reported	textfile	ebi-a-GCST90017116	11	123997498	0.010824	8.71907e-06	14306	phylum Proteobacteriaphylum Proteobacteria|| id:ebi-a-GCST90017116	TRUE	reported	igd	2	TRUE	20.598
rs11126162	T	C	T	C	-0.0770689	0.0595631		0.0821944	FALSE	FALSE	FALSE	TBI	2	67858902	0.0385177	0.0287841	outcome	TRUE	reported	textfile	ebi-a-GCST90017116	2	68086034	0.0187079	9.25977e-06	14306	phylum Proteobacteriaphylum Proteobacteria|| id:ebi-a-GCST90017116	TRUE	reported	igd	2	TRUE	16.971
rs11715072	G	A	G	A	-0.0519289	0.0118357		0.301332	FALSE	FALSE	FALSE	TBI	3	53686766	0.491875	0.0172198	outcome	TRUE	reported	textfile	ebi-a-GCST90017116	3	53720793	0.0115246	6.90415e-06	14306	phylum Proteobacteriaphylum Proteobacteria|| id:ebi-a-GCST90017116	TRUE	reported	igd	2	TRUE	20.3033
rs12150865	C	T	C	T	0.0511615	-0.00291597		0.486016	FALSE	FALSE	FALSE	TBI	19	43001168	0.858505	0.0163564	outcome	TRUE	reported	textfile	ebi-a-GCST90017116	19	43505320	0.0106407	1.54085e-06	14306	phylum Proteobacteriaphylum Proteobacteria|| id:ebi-a-GCST90017116	TRUE	reported	igd	2	TRUE	23.1178
rs12467198	C	T	C	T	0.0498267	0.00368852		0.444545	FALSE	FALSE	FALSE	TBI	2	124115104	0.817421	0.0159771	outcome	TRUE	reported	textfile	ebi-a-GCST90017116	2	124872681	0.011138	6.30667e-06	14306	phylum Proteobacteriaphylum Proteobacteria|| id:ebi-a-GCST90017116	TRUE	reported	igd	2	TRUE	20.0129
rs2347697	G	T	G	T	0.0502281	-0.0112851		0.30964	FALSE	FALSE	FALSE	TBI	7	134703488	0.509202	0.0170965	outcome	TRUE	reported	textfile	ebi-a-GCST90017116	7	134388240	0.0108968	4.26914e-06	14306	phylum Proteobacteriaphylum Proteobacteria|| id:ebi-a-GCST90017116	TRUE	reported	igd	2	TRUE	21.2469
rs2532663	A	G	A	G	0.125578	-0.0393209		0.898319	FALSE	FALSE	FALSE	TBI	10	117487723	0.13434	0.0262629	outcome	TRUE	reported	textfile	ebi-a-GCST90017116	10	119247234	0.0258034	7.4681e-07	14306	phylum Proteobacteriaphylum Proteobacteria|| id:ebi-a-GCST90017116	TRUE	reported	igd	2	TRUE	23.685
rs3890996	G	T	G	T	0.0474614	-0.0198174		0.536265	FALSE	FALSE	FALSE	TBI	22	20314277	0.211655	0.0158663	outcome	TRUE	reported	textfile	ebi-a-GCST90017116	22	20301800	0.0105645	6.94656e-06	14306	phylum Proteobacteriaphylum Proteobacteria|| id:ebi-a-GCST90017116	TRUE	reported	igd	2	TRUE	20.1829
rs4340090	C	T	C	T	-0.0668162	-0.016242		0.118427	FALSE	FALSE	FALSE	TBI	12	129847219	0.506288	0.0244377	outcome	TRUE	reported	textfile	ebi-a-GCST90017116	12	130331764	0.0153387	9.9901e-06	14306	phylum Proteobacteriaphylum Proteobacteria|| id:ebi-a-GCST90017116	TRUE	reported	igd	2	TRUE	18.9752
rs6707783	C	T	C	T	0.0849594	-0.00718124		0.0921435	FALSE	FALSE	FALSE	TBI	2	51826753	0.793169	0.0273888	outcome	TRUE	reported	textfile	ebi-a-GCST90017116	2	52053891	0.0187782	8.08593e-06	14306	phylum Proteobacteriaphylum Proteobacteria|| id:ebi-a-GCST90017116	TRUE	reported	igd	2	TRUE	20.4699
rs72771021	C	T	C	T	0.141726	0.0208705		0.0690562	FALSE	FALSE	FALSE	TBI	10	13799631	0.505854	0.0313697	outcome	TRUE	reported	textfile	ebi-a-GCST90017116	10	13841631	0.0309242	7.18092e-06	14306	phylum Proteobacteriaphylum Proteobacteria|| id:ebi-a-GCST90017116	TRUE	reported	igd	2	TRUE	21.004
rs922773	C	T	C	T	-0.0803778	0.0223224		0.101479	FALSE	FALSE	FALSE	TBI	3	66267618	0.395133	0.026251	outcome	TRUE	reported	textfile	ebi-a-GCST90017116	3	66318042	0.0157851	3.67959e-07	14306	phylum Proteobacteriaphylum Proteobacteria|| id:ebi-a-GCST90017116	TRUE	reported	igd	2	TRUE	25.9285
rs10108398	G	A	G	A	0.0769142	-0.00918819		0.275578	FALSE	FALSE	FALSE	TBI	8	58528265	0.603388	0.0176855	outcome	TRUE	reported	textfile	ebi-a-GCST90017117	8	59440824	0.0153953	1.09001e-06	14306	phylum Tenericutesphylum Tenericutes|| id:ebi-a-GCST90017117	TRUE	reported	igd	2	TRUE	24.9595
rs11890098	A	G	A	G	0.074438	0.0104514		0.277998	FALSE	FALSE	FALSE	TBI	2	156676037	0.553313	0.0176304	outcome	TRUE	reported	textfile	ebi-a-GCST90017117	2	157532549	0.0153389	9.56577e-07	14306	phylum Tenericutesphylum Tenericutes|| id:ebi-a-GCST90017117	TRUE	reported	igd	2	TRUE	23.5505
rs12566890	T	G	T	G	-0.101147	-0.00566711		0.13175	FALSE	FALSE	FALSE	TBI	1	61385192	0.809411	0.0234968	outcome	TRUE	reported	textfile	ebi-a-GCST90017117	1	61850864	0.0230978	3.65098e-06	14306	phylum Tenericutesphylum Tenericutes|| id:ebi-a-GCST90017117	TRUE	reported	igd	2	TRUE	19.1763
rs17214486	C	A	C	A	0.06099	-0.0135222		0.324319	FALSE	FALSE	FALSE	TBI	14	96693337	0.425267	0.0169596	outcome	TRUE	reported	textfile	ebi-a-GCST90017117	14	97159674	0.0135623	6.60861e-06	14306	phylum Tenericutesphylum Tenericutes|| id:ebi-a-GCST90017117	TRUE	reported	igd	2	TRUE	20.2232
rs2464826	A	C	A	C	0.0944239	0.00282643		0.112305	FALSE	FALSE	FALSE	TBI	7	79860934	0.909658	0.0249091	outcome	TRUE	reported	textfile	ebi-a-GCST90017117	7	79490250	0.0211806	8.39499e-06	14306	phylum Tenericutesphylum Tenericutes|| id:ebi-a-GCST90017117	TRUE	reported	igd	2	TRUE	19.8741
rs28537087	G	A	G	A	0.0820873	0.00495228		0.247238	FALSE	FALSE	FALSE	TBI	15	94766447	0.787795	0.0183979	outcome	TRUE	reported	textfile	ebi-a-GCST90017117	15	95309676	0.0188312	8.07402e-06	14306	phylum Tenericutesphylum Tenericutes|| id:ebi-a-GCST90017117	TRUE	reported	igd	2	TRUE	19.0019
rs3768491	G	A	G	A	0.0681052	-0.0146012		0.711381	FALSE	FALSE	FALSE	TBI	1	109423364	0.401572	0.0174069	outcome	TRUE	reported	textfile	ebi-a-GCST90017117	1	109965986	0.0149061	4.2335e-06	14306	phylum Tenericutesphylum Tenericutes|| id:ebi-a-GCST90017117	TRUE	reported	igd	2	TRUE	20.8753
rs4885016	C	T	C	T	0.0819606	0.0443358		0.865578	FALSE	FALSE	FALSE	TBI	13	72596351	0.056321	0.0232302	outcome	TRUE	reported	textfile	ebi-a-GCST90017117	13	73170489	0.0181628	7.26993e-06	14306	phylum Tenericutesphylum Tenericutes|| id:ebi-a-GCST90017117	TRUE	reported	igd	2	TRUE	20.3631
rs6043847	T	C	T	C	-0.114937	-0.0399302		0.0586228	FALSE	FALSE	FALSE	TBI	20	16278879	0.237829	0.0338268	outcome	TRUE	reported	textfile	ebi-a-GCST90017117	20	16259524	0.0248606	4.55481e-06	14306	phylum Tenericutesphylum Tenericutes|| id:ebi-a-GCST90017117	TRUE	reported	igd	2	TRUE	21.3745
rs72901605	T	C	T	C	-0.0841852	-0.0158562		0.115104	FALSE	FALSE	FALSE	TBI	11	47082326	0.522094	0.0247706	outcome	TRUE	reported	textfile	ebi-a-GCST90017117	11	47103877	0.0178119	3.25792e-06	14306	phylum Tenericutesphylum Tenericutes|| id:ebi-a-GCST90017117	TRUE	reported	igd	2	TRUE	22.3383
rs74603314	T	C	T	C	0.221639	0.0253163		0.0404353	FALSE	FALSE	FALSE	TBI	14	46050515	0.532597	0.0405679	outcome	TRUE	reported	textfile	ebi-a-GCST90017117	14	46519718	0.0462918	1.5569e-06	14306	phylum Tenericutesphylum Tenericutes|| id:ebi-a-GCST90017117	TRUE	reported	igd	2	TRUE	22.9237
rs78169027	A	G	A	G	-0.108283	-0.0283429		0.061899	FALSE	FALSE	FALSE	TBI	11	108568360	0.395369	0.0333477	outcome	TRUE	reported	textfile	ebi-a-GCST90017117	11	108439087	0.0237289	5.87611e-06	14306	phylum Tenericutesphylum Tenericutes|| id:ebi-a-GCST90017117	TRUE	reported	igd	2	TRUE	20.8241
rs11252894	A	C	A	C	0.0784055	0.0377964		0.2414	FALSE	FALSE	FALSE	TBI	10	5030858	0.0413857	0.0185309	outcome	TRUE	reported	textfile	ebi-a-GCST90017118	10	5073050	0.0162769	1.10555e-06	14306	phylum Verrucomicrobiaphylum Verrucomicrobia|| id:ebi-a-GCST90017118	TRUE	reported	igd	2	TRUE	23.2033
rs117107102	A	G	A	G	0.204283	-0.0198851		0.0464345	FALSE	FALSE	FALSE	TBI	18	51947265	0.59722	0.0376324	outcome	TRUE	reported	textfile	ebi-a-GCST90017118	18	49473635	0.0427565	2.67935e-06	14306	phylum Verrucomicrobiaphylum Verrucomicrobia|| id:ebi-a-GCST90017118	TRUE	reported	igd	2	TRUE	22.8276
rs11729256	T	C	T	C	0.0696984	-0.0137872		0.169335	FALSE	FALSE	FALSE	TBI	4	94106121	0.514616	0.0211569	outcome	TRUE	reported	textfile	ebi-a-GCST90017118	4	95027272	0.0146953	2.23404e-06	14306	phylum Verrucomicrobiaphylum Verrucomicrobia|| id:ebi-a-GCST90017118	TRUE	reported	igd	2	TRUE	22.4951
rs12512971	A	C	A	C	0.171057	0.00314728		0.0786026	FALSE	FALSE	FALSE	TBI	4	16547352	0.914647	0.0293648	outcome	TRUE	reported	textfile	ebi-a-GCST90017118	4	16548975	0.0398053	9.81386e-06	14306	phylum Verrucomicrobiaphylum Verrucomicrobia|| id:ebi-a-GCST90017118	TRUE	reported	igd	2	TRUE	18.4672
rs12908520	G	A	G	A	0.0594916	-0.00425717		0.427899	FALSE	FALSE	FALSE	TBI	15	97027427	0.789885	0.0159768	outcome	TRUE	reported	textfile	ebi-a-GCST90017118	15	97570657	0.012823	3.40447e-06	14306	phylum Verrucomicrobiaphylum Verrucomicrobia|| id:ebi-a-GCST90017118	TRUE	reported	igd	2	TRUE	21.5244
rs2602429	T	C	T	C	-0.0764148	-0.0156799		0.739157	FALSE	FALSE	FALSE	TBI	16	81029544	0.385694	0.0180758	outcome	TRUE	reported	textfile	ebi-a-GCST90017118	16	81063149	0.0153487	8.71044e-07	14306	phylum Verrucomicrobiaphylum Verrucomicrobia|| id:ebi-a-GCST90017118	TRUE	reported	igd	2	TRUE	24.7863
rs3995795	C	T	C	T	0.0610914	-0.0273763		0.40169	FALSE	FALSE	FALSE	TBI	10	11347615	0.091865	0.0162409	outcome	TRUE	reported	textfile	ebi-a-GCST90017118	10	11389614	0.0138592	9.7221e-06	14306	phylum Verrucomicrobiaphylum Verrucomicrobia|| id:ebi-a-GCST90017118	TRUE	reported	igd	2	TRUE	19.4305
rs45598138	C	A	C	A	-0.143901	-0.0230248		0.0252995	FALSE	FALSE	FALSE	TBI	1	55056410	0.652511	0.0511349	outcome	TRUE	reported	textfile	ebi-a-GCST90017118	1	55522083	0.03054	2.19129e-06	14306	phylum Verrucomicrobiaphylum Verrucomicrobia|| id:ebi-a-GCST90017118	TRUE	reported	igd	2	TRUE	22.2019
rs61779207	G	A	G	A	-0.0755253	0.0134842		0.223706	FALSE	FALSE	FALSE	TBI	1	40608800	0.478803	0.0190393	outcome	TRUE	reported	textfile	ebi-a-GCST90017118	1	41074472	0.0164385	5.27971e-06	14306	phylum Verrucomicrobiaphylum Verrucomicrobia|| id:ebi-a-GCST90017118	TRUE	reported	igd	2	TRUE	21.1087
rs74542928	T	C	T	C	0.115994	-0.0127252		0.0476969	FALSE	FALSE	FALSE	TBI	4	99623031	0.732303	0.0372015	outcome	TRUE	reported	textfile	ebi-a-GCST90017118	4	100544188	0.0231324	4.08376e-07	14306	phylum Verrucomicrobiaphylum Verrucomicrobia|| id:ebi-a-GCST90017118	TRUE	reported	igd	2	TRUE	25.1437
rs76430504	T	C	T	C	-0.11753	0.00860573		0.0493318	FALSE	FALSE	FALSE	TBI	5	40438056	0.814386	0.0366557	outcome	TRUE	reported	textfile	ebi-a-GCST90017118	5	40438158	0.025458	3.49559e-06	14306	phylum Verrucomicrobiaphylum Verrucomicrobia|| id:ebi-a-GCST90017118	TRUE	reported	igd	2	TRUE	21.3132
rs9349825	A	G	A	G	-0.0660243	-0.0129466		0.189009	FALSE	FALSE	FALSE	TBI	6	56476683	0.523404	0.020289	outcome	TRUE	reported	textfile	ebi-a-GCST90017118	6	56341481	0.0143911	6.2748e-06	14306	phylum Verrucomicrobiaphylum Verrucomicrobia|| id:ebi-a-GCST90017118	TRUE	reported	igd	2	TRUE	21.0484
rs11655079	T	C	T	C	-0.0560674	-0.0298353		0.185732	FALSE	FALSE	FALSE	TBI	17	77352593	0.143037	0.0203713	outcome	TRUE	reported	textfile	ebi-a-GCST90016908	17	75348675	0.0124286	5.92516e-06	14306	class Actinobacteria|| id:ebi-a-GCST90016908	TRUE	reported	igd	2	TRUE	20.3506
rs11745923	G	T	G	T	0.0563759	-0.00701322		0.393279	FALSE	FALSE	FALSE	TBI	5	475293	0.665351	0.0162142	outcome	TRUE	reported	textfile	ebi-a-GCST90016908	5	475408	0.0115529	1.58132e-06	14306	class Actinobacteria|| id:ebi-a-GCST90016908	TRUE	reported	igd	2	TRUE	23.8125
rs12049045	A	G	A	G	0.0510452	-0.00459981		0.381819	FALSE	FALSE	FALSE	TBI	1	114122863	0.776814	0.0162266	outcome	TRUE	reported	textfile	ebi-a-GCST90016908	1	114665485	0.0114325	8.62621e-06	14306	class Actinobacteria|| id:ebi-a-GCST90016908	TRUE	reported	igd	2	TRUE	19.9355
rs134366	A	G	A	G	-0.111877	-0.0228671		0.930713	FALSE	FALSE	FALSE	TBI	22	35171362	0.461394	0.0310461	outcome	TRUE	reported	textfile	ebi-a-GCST90016908	22	35567355	0.023501	1.50428e-06	14306	class Actinobacteria|| id:ebi-a-GCST90016908	TRUE	reported	igd	2	TRUE	22.6626
rs1376754	G	A	G	A	0.0509242	-0.0116758		0.494277	FALSE	FALSE	FALSE	TBI	2	160755458	0.460891	0.0158341	outcome	TRUE	reported	textfile	ebi-a-GCST90016908	2	161611969	0.0112503	6.71382e-06	14306	class Actinobacteria|| id:ebi-a-GCST90016908	TRUE	reported	igd	2	TRUE	20.489
rs1515761	C	T	C	T	-0.0762317	0.0133179		0.925727	FALSE	FALSE	FALSE	TBI	10	124421463	0.661197	0.0303882	outcome	TRUE	reported	textfile	ebi-a-GCST90016908	10	126110032	0.0169884	4.96364e-06	14306	class Actinobacteria|| id:ebi-a-GCST90016908	TRUE	reported	igd	2	TRUE	20.1357
rs182549	T	C	T	C	-0.111489	-0.00634829		0.602323	FALSE	FALSE	FALSE	TBI	2	135859184	0.697702	0.0163437	outcome	TRUE	reported	textfile	ebi-a-GCST90016908	2	136616754	0.012066	3.78966e-20	14306	class Actinobacteria|| id:ebi-a-GCST90016908	TRUE	reported	igd	2	TRUE	85.3763
rs4945008	G	A	G	A	-0.0540741	-0.0160544		0.60764	FALSE	FALSE	FALSE	TBI	11	71510202	0.32137	0.0161896	outcome	TRUE	reported	textfile	ebi-a-GCST90016908	11	71221248	0.0121393	5.39237e-06	14306	class Actinobacteria|| id:ebi-a-GCST90016908	TRUE	reported	igd	2	TRUE	19.8423
rs6660520	G	A	G	A	-0.0711483	0.00311423		0.728377	FALSE	FALSE	FALSE	TBI	1	206830208	0.860829	0.0177633	outcome	TRUE	reported	textfile	ebi-a-GCST90016908	1	207003553	0.0134495	1.10652e-07	14306	class Actinobacteria|| id:ebi-a-GCST90016908	TRUE	reported	igd	2	TRUE	27.9845
rs72767435	T	C	T	C	-0.126352	-0.00881267		0.0545375	FALSE	FALSE	FALSE	TBI	15	94309566	0.800395	0.0348553	outcome	TRUE	reported	textfile	ebi-a-GCST90016908	15	94852795	0.0273626	2.56803e-06	14306	class Actinobacteria|| id:ebi-a-GCST90016908	TRUE	reported	igd	2	TRUE	21.3231
rs7322849	T	C	T	C	0.0944467	0.0560143		0.0908803	FALSE	FALSE	FALSE	TBI	13	112205515	0.042778	0.0276495	outcome	TRUE	reported	textfile	ebi-a-GCST90016908	13	112859829	0.0192976	6.20798e-07	14306	class Actinobacteria|| id:ebi-a-GCST90016908	TRUE	reported	igd	2	TRUE	23.9534
rs80083040	T	G	T	G	0.155784	0.0648634		0.0447475	FALSE	FALSE	FALSE	TBI	8	64742287	0.0902319	0.038286	outcome	TRUE	reported	textfile	ebi-a-GCST90016908	8	65654844	0.0348017	8.62105e-06	14306	class Actinobacteria|| id:ebi-a-GCST90016908	TRUE	reported	igd	2	TRUE	20.0376
rs8047955	G	A	G	A	-0.0575816	-0.0259867		0.671093	FALSE	FALSE	FALSE	TBI	16	81743163	0.12302	0.0168502	outcome	TRUE	reported	textfile	ebi-a-GCST90016908	16	81776768	0.0116762	8.3372e-07	14306	class Actinobacteria|| id:ebi-a-GCST90016908	TRUE	reported	igd	2	TRUE	24.32
rs857444	C	T	C	T	0.0509553	-0.0348334		0.370152	FALSE	FALSE	FALSE	TBI	6	14617360	0.0338384	0.0164154	outcome	TRUE	reported	textfile	ebi-a-GCST90016908	6	14617591	0.011539	8.92237e-06	14306	class Actinobacteria|| id:ebi-a-GCST90016908	TRUE	reported	igd	2	TRUE	19.5003
rs961091	G	A	G	A	0.0501255	-0.0149198		0.371729	FALSE	FALSE	FALSE	TBI	7	96025406	0.363257	0.0164103	outcome	TRUE	reported	textfile	ebi-a-GCST90016908	7	95654718	0.011255	8.67601e-06	14306	class Actinobacteria|| id:ebi-a-GCST90016908	TRUE	reported	igd	2	TRUE	19.8347
rs140912403	C	T	C	T	-0.160677	0.0546956		0.0582656	FALSE	FALSE	FALSE	TBI	9	92755525	0.105337	0.0337728	outcome	TRUE	reported	textfile	ebi-a-GCST90016909	9	95517807	0.0317708	6.20369e-07	14306	class Alphaproteobacteria|| id:ebi-a-GCST90016909	TRUE	reported	igd	2	TRUE	25.5771
rs34569731	G	A	G	A	-0.0705145	-0.016519		0.577989	FALSE	FALSE	FALSE	TBI	2	75403218	0.313752	0.016398	outcome	TRUE	reported	textfile	ebi-a-GCST90016909	2	75630344	0.0157564	7.37921e-06	14306	class Alphaproteobacteria|| id:ebi-a-GCST90016909	TRUE	reported	igd	2	TRUE	20.0282
rs55876211	C	T	C	T	-0.080811	-0.0122628		0.254561	FALSE	FALSE	FALSE	TBI	3	84422115	0.499211	0.0181474	outcome	TRUE	reported	textfile	ebi-a-GCST90016909	3	84471266	0.0184159	7.53633e-06	14306	class Alphaproteobacteria|| id:ebi-a-GCST90016909	TRUE	reported	igd	2	TRUE	19.2555
rs62285697	C	T	C	T	0.0805256	-0.00816459		0.25273	FALSE	FALSE	FALSE	TBI	3	176690123	0.656233	0.0183425	outcome	TRUE	reported	textfile	ebi-a-GCST90016909	3	176407911	0.0180912	9.75933e-06	14306	class Alphaproteobacteria|| id:ebi-a-GCST90016909	TRUE	reported	igd	2	TRUE	19.8122
rs76784716	A	G	A	G	0.133271	-0.0292915		0.114454	FALSE	FALSE	FALSE	TBI	2	168176830	0.237948	0.0248205	outcome	TRUE	reported	textfile	ebi-a-GCST90016909	2	169033340	0.0267738	5.09143e-07	14306	class Alphaproteobacteria|| id:ebi-a-GCST90016909	TRUE	reported	igd	2	TRUE	24.7771
rs7960664	A	G	A	G	-0.0969489	-0.00652424		0.914096	FALSE	FALSE	FALSE	TBI	12	89077458	0.817158	0.0282189	outcome	TRUE	reported	textfile	ebi-a-GCST90016909	12	89471235	0.0215149	8.84301e-06	14306	class Alphaproteobacteria|| id:ebi-a-GCST90016909	TRUE	reported	igd	2	TRUE	20.3052
rs9813022	A	G	A	G	-0.0751277	-0.0305112		0.375174	FALSE	FALSE	FALSE	TBI	3	13685237	0.0617476	0.0163327	outcome	TRUE	reported	textfile	ebi-a-GCST90016909	3	13726736	0.0153867	1.05334e-06	14306	class Alphaproteobacteria|| id:ebi-a-GCST90016909	TRUE	reported	igd	2	TRUE	23.8402
rs11110282	A	G	A	G	-0.101189	-0.0289579		0.048346	FALSE	FALSE	FALSE	TBI	12	100191781	0.431801	0.0368368	outcome	TRUE	reported	textfile	ebi-a-GCST90016910	12	100585559	0.0217379	4.85445e-06	14306	class Bacilli|| id:ebi-a-GCST90016910	TRUE	reported	igd	2	TRUE	21.6686
rs11730038	G	A	G	A	-0.0630747	-0.00595866		0.295043	FALSE	FALSE	FALSE	TBI	4	97128348	0.732327	0.0174213	outcome	TRUE	reported	textfile	ebi-a-GCST90016910	4	98049499	0.0128717	1.96024e-06	14306	class Bacilli|| id:ebi-a-GCST90016910	TRUE	reported	igd	2	TRUE	24.0126
rs12797734	T	C	T	C	0.0572158	0.0179473		0.262228	FALSE	FALSE	FALSE	TBI	11	8310803	0.323066	0.018162	outcome	TRUE	reported	textfile	ebi-a-GCST90016910	11	8332350	0.0126793	7.21174e-06	14306	class Bacilli|| id:ebi-a-GCST90016910	TRUE	reported	igd	2	TRUE	20.363
rs13068444	A	G	A	G	0.0601035	0.0134604		0.177868	FALSE	FALSE	FALSE	TBI	3	64413187	0.515684	0.0207079	outcome	TRUE	reported	textfile	ebi-a-GCST90016910	3	64398863	0.0136407	9.53038e-06	14306	class Bacilli|| id:ebi-a-GCST90016910	TRUE	reported	igd	2	TRUE	19.4145
rs1595463	C	A	C	A	0.0476864	-0.0119468		0.538608	FALSE	FALSE	FALSE	TBI	2	230858942	0.45375	0.0159466	outcome	TRUE	reported	textfile	ebi-a-GCST90016910	2	231723657	0.0108547	7.97389e-06	14306	class Bacilli|| id:ebi-a-GCST90016910	TRUE	reported	igd	2	TRUE	19.2998
rs28564647	T	G	T	G	-0.0613034	-0.0137127		0.167273	FALSE	FALSE	FALSE	TBI	9	98338890	0.518141	0.0212201	outcome	TRUE	reported	textfile	ebi-a-GCST90016910	9	101101172	0.0137579	7.81196e-06	14306	class Bacilli|| id:ebi-a-GCST90016910	TRUE	reported	igd	2	TRUE	19.8548
rs2952251	G	A	G	A	0.0598868	0.0282432		0.77335	FALSE	FALSE	FALSE	TBI	8	10285654	0.136157	0.0189519	outcome	TRUE	reported	textfile	ebi-a-GCST90016910	8	10143164	0.0123903	1.07895e-06	14306	class Bacilli|| id:ebi-a-GCST90016910	TRUE	reported	igd	2	TRUE	23.3614
rs34989881	A	G	A	G	0.111056	-0.0196667		0.0483574	FALSE	FALSE	FALSE	TBI	19	51456601	0.604011	0.0379197	outcome	TRUE	reported	textfile	ebi-a-GCST90016910	19	51959855	0.0246039	6.54591e-06	14306	class Bacilli|| id:ebi-a-GCST90016910	TRUE	reported	igd	2	TRUE	20.374
rs35344081	G	A	G	A	0.0619529	0.0209507		0.263174	FALSE	FALSE	FALSE	TBI	16	941253	0.243707	0.0179715	outcome	TRUE	reported	textfile	ebi-a-GCST90016910	16	991253	0.0127066	1.01499e-06	14306	class Bacilli|| id:ebi-a-GCST90016910	TRUE	reported	igd	2	TRUE	23.7719
rs4028634	C	T	C	T	-0.0520614	0.0119669		0.635462	FALSE	FALSE	FALSE	TBI	17	42683631	0.465746	0.0164061	outcome	TRUE	reported	textfile	ebi-a-GCST90016910	17	40835649	0.0109842	2.2076e-06	14306	class Bacilli|| id:ebi-a-GCST90016910	TRUE	reported	igd	2	TRUE	22.4644
rs4459992	T	C	T	C	0.0535854	-0.0377745		0.32833	FALSE	FALSE	FALSE	TBI	4	7429760	0.0254742	0.0169079	outcome	TRUE	reported	textfile	ebi-a-GCST90016910	4	7431487	0.0116362	4.29833e-06	14306	class Bacilli|| id:ebi-a-GCST90016910	TRUE	reported	igd	2	TRUE	21.2066
rs57872228	C	T	C	T	-0.0714773	-0.00772675		0.118113	FALSE	FALSE	FALSE	TBI	1	200449677	0.75322	0.0245764	outcome	TRUE	reported	textfile	ebi-a-GCST90016910	1	200418805	0.0146647	9.21977e-07	14306	class Bacilli|| id:ebi-a-GCST90016910	TRUE	reported	igd	2	TRUE	23.7569
rs694949	A	G	A	G	-0.081146	-0.00188818		0.0953799	FALSE	FALSE	FALSE	TBI	15	58445876	0.944003	0.0268818	outcome	TRUE	reported	textfile	ebi-a-GCST90016910	15	58738075	0.0180042	7.59591e-06	14306	class Bacilli|| id:ebi-a-GCST90016910	TRUE	reported	igd	2	TRUE	20.3136
rs74663707	C	T	C	T	0.0979154	-0.037965		0.065424	FALSE	FALSE	FALSE	TBI	3	184653436	0.236781	0.0320902	outcome	TRUE	reported	textfile	ebi-a-GCST90016910	3	184371224	0.0224074	8.45688e-06	14306	class Bacilli|| id:ebi-a-GCST90016910	TRUE	reported	igd	2	TRUE	19.095
rs7666190	A	C	A	C	0.104044	-0.00304821		0.884874	FALSE	FALSE	FALSE	TBI	4	150766268	0.901569	0.024646	outcome	TRUE	reported	textfile	ebi-a-GCST90016910	4	151687420	0.0247934	8.46837e-06	14306	class Bacilli|| id:ebi-a-GCST90016910	TRUE	reported	igd	2	TRUE	17.6101
rs77558518	A	G	A	G	-0.107255	-0.00473757		0.0958165	FALSE	FALSE	FALSE	TBI	5	174746168	0.860215	0.0269026	outcome	TRUE	reported	textfile	ebi-a-GCST90016910	5	174173171	0.0222879	1.33773e-06	14306	class Bacilli|| id:ebi-a-GCST90016910	TRUE	reported	igd	2	TRUE	23.1578
rs78938557	T	C	T	C	0.108007	-0.0248407		0.0292516	FALSE	FALSE	FALSE	TBI	7	36309977	0.604157	0.0479149	outcome	TRUE	reported	textfile	ebi-a-GCST90016910	7	36349586	0.0232858	1.06891e-06	14306	class Bacilli|| id:ebi-a-GCST90016910	TRUE	reported	igd	2	TRUE	21.514
rs9581006	T	C	T	C	-0.225309	-0.0207791		0.962935	FALSE	FALSE	FALSE	TBI	13	24399371	0.619742	0.0418751	outcome	TRUE	reported	textfile	ebi-a-GCST90016910	13	24973509	0.0467697	1.79457e-06	14306	class Bacilli|| id:ebi-a-GCST90016910	TRUE	reported	igd	2	TRUE	23.2075
rs11146701	A	G	A	G	0.0473596	0.0380207		0.341995	FALSE	FALSE	FALSE	TBI	10	38769138	0.0227604	0.0166946	outcome	TRUE	reported	textfile	ebi-a-GCST90016911	10	39062269	0.010541	7.08223e-06	14306	class Bacteroidia|| id:ebi-a-GCST90016911	TRUE	reported	igd	2	TRUE	20.1861
rs17343978	A	C	A	C	-0.0552057	0.0160898		0.204464	FALSE	FALSE	FALSE	TBI	22	27037922	0.412041	0.0196143	outcome	TRUE	reported	textfile	ebi-a-GCST90016911	22	27433885	0.0120278	8.3593e-06	14306	class Bacteroidia|| id:ebi-a-GCST90016911	TRUE	reported	igd	2	TRUE	21.0666
rs2032750	C	T	C	T	0.0508393	0.0359107		0.538878	FALSE	FALSE	FALSE	TBI	2	53603889	0.0239409	0.0159032	outcome	TRUE	reported	textfile	ebi-a-GCST90016911	2	53831026	0.0106807	1.91509e-06	14306	class Bacteroidia|| id:ebi-a-GCST90016911	TRUE	reported	igd	2	TRUE	22.6569
rs2363574	T	C	T	C	0.222741	-0.00445396		0.961468	FALSE	FALSE	FALSE	TBI	1	200143435	0.913917	0.0412025	outcome	TRUE	reported	textfile	ebi-a-GCST90016911	1	200112563	0.0508055	9.93482e-06	14306	class Bacteroidia|| id:ebi-a-GCST90016911	TRUE	reported	igd	2	TRUE	19.2211
rs4916508	A	G	A	G	0.0466729	0.00250333		0.575305	FALSE	FALSE	FALSE	TBI	3	196209918	0.87564	0.0159958	outcome	TRUE	reported	textfile	ebi-a-GCST90016911	3	195936789	0.0105312	8.4711e-06	14306	class Bacteroidia|| id:ebi-a-GCST90016911	TRUE	reported	igd	2	TRUE	19.6415
rs55773148	G	A	G	A	-0.121514	-0.024245		0.0534636	FALSE	FALSE	FALSE	TBI	13	69948897	0.489676	0.0350957	outcome	TRUE	reported	textfile	ebi-a-GCST90016911	13	70523029	0.0236759	3.89583e-07	14306	class Bacteroidia|| id:ebi-a-GCST90016911	TRUE	reported	igd	2	TRUE	26.3414
rs62531359	T	G	T	G	0.0655728	0.0492383		0.181994	FALSE	FALSE	FALSE	TBI	8	70003946	0.0167919	0.0205911	outcome	TRUE	reported	textfile	ebi-a-GCST90016911	8	70916181	0.0149891	9.08657e-06	14306	class Bacteroidia|| id:ebi-a-GCST90016911	TRUE	reported	igd	2	TRUE	19.138
rs62575403	C	T	C	T	0.140055	-0.00731009		0.0427824	FALSE	FALSE	FALSE	TBI	9	133628698	0.852179	0.0392299	outcome	TRUE	reported	textfile	ebi-a-GCST90016911	9	136493820	0.0311128	7.06122e-06	14306	class Bacteroidia|| id:ebi-a-GCST90016911	TRUE	reported	igd	2	TRUE	20.2637
rs72706335	T	C	T	C	-0.22241	-5.3928e-05		0.0246763	FALSE	FALSE	FALSE	TBI	1	157525648	0.999159	0.0511922	outcome	TRUE	reported	textfile	ebi-a-GCST90016911	1	157495438	0.0493458	7.65526e-06	14306	class Bacteroidia|| id:ebi-a-GCST90016911	TRUE	reported	igd	2	TRUE	20.3146
rs73975615	G	A	G	A	-0.207018	0.0969944		0.0074596	FALSE	FALSE	FALSE	TBI	17	6557880	0.300509	0.0936836	outcome	TRUE	reported	textfile	ebi-a-GCST90016911	17	6461200	0.0442633	1.21616e-06	14306	class Bacteroidia|| id:ebi-a-GCST90016911	TRUE	reported	igd	2	TRUE	21.874
rs7631304	G	A	G	A	-0.0645771	-0.0418834		0.147108	FALSE	FALSE	FALSE	TBI	3	89290377	0.060431	0.0223065	outcome	TRUE	reported	textfile	ebi-a-GCST90016911	3	89339527	0.0132957	8.36778e-07	14306	class Bacteroidia|| id:ebi-a-GCST90016911	TRUE	reported	igd	2	TRUE	23.5904
rs79585701	A	C	A	C	0.0646823	-0.00594913		0.141362	FALSE	FALSE	FALSE	TBI	8	13252676	0.793317	0.0227061	outcome	TRUE	reported	textfile	ebi-a-GCST90016911	8	13110185	0.0149628	9.98596e-06	14306	class Bacteroidia|| id:ebi-a-GCST90016911	TRUE	reported	igd	2	TRUE	18.6872
rs929878	T	C	T	C	0.0548532	-0.000367325		0.78702	FALSE	FALSE	FALSE	TBI	16	74256742	0.984837	0.019328	outcome	TRUE	reported	textfile	ebi-a-GCST90016911	16	74290641	0.012153	4.7338e-06	14306	class Bacteroidia|| id:ebi-a-GCST90016911	TRUE	reported	igd	2	TRUE	20.3722
rs11128180	A	G	A	G	0.0592944	-0.01448		0.232259	FALSE	FALSE	FALSE	TBI	3	70543064	0.438496	0.0186903	outcome	TRUE	reported	textfile	ebi-a-GCST90016912	3	70592215	0.0128769	3.67147e-06	14306	class Betaproteobacteria|| id:ebi-a-GCST90016912	TRUE	reported	igd	2	TRUE	21.2034
rs1511453	A	G	A	G	0.0923492	-0.0332181		0.0581983	FALSE	FALSE	FALSE	TBI	4	23586839	0.326286	0.0338401	outcome	TRUE	reported	textfile	ebi-a-GCST90016912	4	23588462	0.0199158	4.75762e-06	14306	class Betaproteobacteria|| id:ebi-a-GCST90016912	TRUE	reported	igd	2	TRUE	21.5016
rs1928341	G	A	G	A	-0.0525581	0.0189404		0.595044	FALSE	FALSE	FALSE	TBI	1	153267537	0.239727	0.0161103	outcome	TRUE	reported	textfile	ebi-a-GCST90016912	1	153240013	0.0110408	2.0153e-06	14306	class Betaproteobacteria|| id:ebi-a-GCST90016912	TRUE	reported	igd	2	TRUE	22.661
rs2321387	G	A	G	A	-0.0494596	0.0180049		0.430108	FALSE	FALSE	FALSE	TBI	13	58115206	0.260031	0.0159857	outcome	TRUE	reported	textfile	ebi-a-GCST90016912	13	58689340	0.0109424	5.80029e-06	14306	class Betaproteobacteria|| id:ebi-a-GCST90016912	TRUE	reported	igd	2	TRUE	20.4304
rs2613606	T	C	T	C	0.0513106	0.00473945		0.581536	FALSE	FALSE	FALSE	TBI	7	111644969	0.768244	0.0160837	outcome	TRUE	reported	textfile	ebi-a-GCST90016912	7	111285025	0.0109091	2.19816e-06	14306	class Betaproteobacteria|| id:ebi-a-GCST90016912	TRUE	reported	igd	2	TRUE	22.1226
rs320161	G	A	G	A	-0.0572286	0.0171372		0.769782	FALSE	FALSE	FALSE	TBI	9	102136835	0.364084	0.0188816	outcome	TRUE	reported	textfile	ebi-a-GCST90016912	9	104899117	0.01262	7.33247e-06	14306	class Betaproteobacteria|| id:ebi-a-GCST90016912	TRUE	reported	igd	2	TRUE	20.564
rs4033856	T	C	T	C	-0.0832423	-0.0431374		0.912443	FALSE	FALSE	FALSE	TBI	4	45640468	0.124166	0.0280565	outcome	TRUE	reported	textfile	ebi-a-GCST90016912	4	45642485	0.0167237	5.17166e-07	14306	class Betaproteobacteria|| id:ebi-a-GCST90016912	TRUE	reported	igd	2	TRUE	24.7756
rs6087811	T	G	T	G	-0.0978177	0.00597455		0.101009	FALSE	FALSE	FALSE	TBI	20	32008327	0.819527	0.0261866	outcome	TRUE	reported	textfile	ebi-a-GCST90016912	20	30596130	0.0198522	7.44303e-07	14306	class Betaproteobacteria|| id:ebi-a-GCST90016912	TRUE	reported	igd	2	TRUE	24.2783
rs62395635	T	C	T	C	0.109741	-0.0361217		0.0615809	FALSE	FALSE	FALSE	TBI	5	174070793	0.274499	0.0330555	outcome	TRUE	reported	textfile	ebi-a-GCST90016912	5	173497796	0.0236	2.9409e-06	14306	class Betaproteobacteria|| id:ebi-a-GCST90016912	TRUE	reported	igd	2	TRUE	21.6229
rs75242906	C	T	C	T	-0.121083	0.012754		0.0834742	FALSE	FALSE	FALSE	TBI	15	56494209	0.658108	0.0288208	outcome	TRUE	reported	textfile	ebi-a-GCST90016912	15	56786407	0.028075	9.27278e-06	14306	class Betaproteobacteria|| id:ebi-a-GCST90016912	TRUE	reported	igd	2	TRUE	18.6006
rs10774377	G	A	G	A	-0.052659	-0.0185046		0.564533	FALSE	FALSE	FALSE	TBI	12	5833353	0.246389	0.0159637	outcome	TRUE	reported	textfile	ebi-a-GCST90016913	12	5942519	0.0113858	3.24399e-06	14306	class Clostridia|| id:ebi-a-GCST90016913	TRUE	reported	igd	2	TRUE	21.3904
rs112334273	G	A	G	A	0.0641008	-0.0226676		0.277311	FALSE	FALSE	FALSE	TBI	21	39331325	0.19955	0.0176699	outcome	TRUE	reported	textfile	ebi-a-GCST90016913	21	40703251	0.0127404	3.81408e-07	14306	class Clostridia|| id:ebi-a-GCST90016913	TRUE	reported	igd	2	TRUE	25.314
rs13105690	C	T	C	T	0.0529097	-0.0141433		0.715111	FALSE	FALSE	FALSE	TBI	4	7418457	0.421723	0.0176036	outcome	TRUE	reported	textfile	ebi-a-GCST90016913	4	7420184	0.011818	8.77789e-06	14306	class Clostridia|| id:ebi-a-GCST90016913	TRUE	reported	igd	2	TRUE	20.0439
rs13179700	C	T	C	T	-0.0511937	-0.00727344		0.65514	FALSE	FALSE	FALSE	TBI	5	149698225	0.663083	0.0166952	outcome	TRUE	reported	textfile	ebi-a-GCST90016913	5	149077788	0.0109569	3.37085e-06	14306	class Clostridia|| id:ebi-a-GCST90016913	TRUE	reported	igd	2	TRUE	21.8302
rs1842454	G	A	G	A	-0.0547202	0.00646654		0.187101	FALSE	FALSE	FALSE	TBI	5	105724661	0.750129	0.0203051	outcome	TRUE	reported	textfile	ebi-a-GCST90016913	5	105060362	0.0127338	8.72027e-06	14306	class Clostridia|| id:ebi-a-GCST90016913	TRUE	reported	igd	2	TRUE	18.4663
rs2273429	A	G	A	G	-0.0724037	-0.0188024		0.105106	FALSE	FALSE	FALSE	TBI	14	52027354	0.465502	0.0257632	outcome	TRUE	reported	textfile	ebi-a-GCST90016913	14	52494072	0.0153105	4.52137e-06	14306	class Clostridia|| id:ebi-a-GCST90016913	TRUE	reported	igd	2	TRUE	22.3637
rs6797343	T	G	T	G	-0.0592279	0.0324055		0.809495	FALSE	FALSE	FALSE	TBI	3	89219564	0.106424	0.0200718	outcome	TRUE	reported	textfile	ebi-a-GCST90016913	3	89268714	0.0134556	9.35643e-06	14306	class Clostridia|| id:ebi-a-GCST90016913	TRUE	reported	igd	2	TRUE	19.3752
rs6814436	C	T	C	T	-0.0739995	-0.0236764		0.858537	FALSE	FALSE	FALSE	TBI	4	160586149	0.296006	0.0226561	outcome	TRUE	reported	textfile	ebi-a-GCST90016913	4	161507301	0.0150815	9.65095e-07	14306	class Clostridia|| id:ebi-a-GCST90016913	TRUE	reported	igd	2	TRUE	24.0751
rs6815608	C	T	C	T	-0.103803	-0.0113947		0.84912	FALSE	FALSE	FALSE	TBI	4	151210592	0.604377	0.0219924	outcome	TRUE	reported	textfile	ebi-a-GCST90016913	4	152131744	0.0210883	4.01856e-07	14306	class Clostridia|| id:ebi-a-GCST90016913	TRUE	reported	igd	2	TRUE	24.2291
rs72738886	T	C	T	C	0.0866169	0.0259869		0.0755781	FALSE	FALSE	FALSE	TBI	5	35770448	0.388155	0.0301134	outcome	TRUE	reported	textfile	ebi-a-GCST90016913	5	35770550	0.0190393	8.24233e-06	14306	class Clostridia|| id:ebi-a-GCST90016913	TRUE	reported	igd	2	TRUE	20.6968
rs76767978	G	A	G	A	0.0698882	0.0268608		0.150157	FALSE	FALSE	FALSE	TBI	3	131653136	0.22603	0.0221871	outcome	TRUE	reported	textfile	ebi-a-GCST90016913	3	131371980	0.0156319	8.39808e-06	14306	class Clostridia|| id:ebi-a-GCST90016913	TRUE	reported	igd	2	TRUE	19.9887
rs992074	T	C	T	C	-0.255639	0.0642616		0.976715	FALSE	FALSE	FALSE	TBI	21	17195484	0.223787	0.0528241	outcome	TRUE	reported	textfile	ebi-a-GCST90016913	21	18567802	0.0508787	8.77506e-07	14306	class Clostridia|| id:ebi-a-GCST90016913	TRUE	reported	igd	2	TRUE	25.2454
rs11073596	G	T	G	T	-0.0510212	0.0252209		0.617869	FALSE	FALSE	FALSE	TBI	15	85890348	0.123469	0.0163732	outcome	TRUE	reported	textfile	ebi-a-GCST90016914	15	86433579	0.0114339	8.14442e-06	14306	class Coriobacteriia|| id:ebi-a-GCST90016914	TRUE	reported	igd	2	TRUE	19.9119
rs11250875	T	C	T	C	0.06075	-0.00955163		0.214181	FALSE	FALSE	FALSE	TBI	10	1880537	0.62054	0.0192929	outcome	TRUE	reported	textfile	ebi-a-GCST90016914	10	1922731	0.0130939	4.82848e-06	14306	class Coriobacteriia|| id:ebi-a-GCST90016914	TRUE	reported	igd	2	TRUE	21.5256
rs11656361	A	C	A	C	0.0773006	0.0170234		0.18298	FALSE	FALSE	FALSE	TBI	17	8218014	0.405201	0.0204517	outcome	TRUE	reported	textfile	ebi-a-GCST90016914	17	8121332	0.017553	8.0201e-06	14306	class Coriobacteriia|| id:ebi-a-GCST90016914	TRUE	reported	igd	2	TRUE	19.3938
rs12974142	G	A	G	A	0.0789796	-0.0371457		0.0703806	FALSE	FALSE	FALSE	TBI	19	52391913	0.229162	0.0308899	outcome	TRUE	reported	textfile	ebi-a-GCST90016914	19	52895166	0.0177205	8.51236e-06	14306	class Coriobacteriia|| id:ebi-a-GCST90016914	TRUE	reported	igd	2	TRUE	19.8645
rs13307134	T	C	T	C	-0.0565686	-0.0320581		0.833405	FALSE	FALSE	FALSE	TBI	7	105444233	0.132011	0.0212838	outcome	TRUE	reported	textfile	ebi-a-GCST90016914	7	105084680	0.0126265	7.79938e-06	14306	class Coriobacteriia|| id:ebi-a-GCST90016914	TRUE	reported	igd	2	TRUE	20.0717
rs1397793	A	G	A	G	0.0498855	-0.00808816		0.690568	FALSE	FALSE	FALSE	TBI	5	91175634	0.640764	0.0173331	outcome	TRUE	reported	textfile	ebi-a-GCST90016914	5	90471451	0.0112446	9.77372e-06	14306	class Coriobacteriia|| id:ebi-a-GCST90016914	TRUE	reported	igd	2	TRUE	19.6816
rs1816223	G	A	G	A	0.0586265	-0.0135147		0.799744	FALSE	FALSE	FALSE	TBI	12	11341087	0.494231	0.01977	outcome	TRUE	reported	textfile	ebi-a-GCST90016914	12	11494021	0.0129006	4.84117e-06	14306	class Coriobacteriia|| id:ebi-a-GCST90016914	TRUE	reported	igd	2	TRUE	20.6523
rs240104	T	C	T	C	-0.0603429	0.0203684		0.284412	FALSE	FALSE	FALSE	TBI	1	176602295	0.248381	0.0176458	outcome	TRUE	reported	textfile	ebi-a-GCST90016914	1	176571431	0.0126849	1.51604e-06	14306	class Coriobacteriia|| id:ebi-a-GCST90016914	TRUE	reported	igd	2	TRUE	22.6297
rs2442778	A	G	A	G	0.116408	-0.0368723		0.948248	FALSE	FALSE	FALSE	TBI	3	11612938	0.301858	0.0357131	outcome	TRUE	reported	textfile	ebi-a-GCST90016914	3	11654412	0.0258545	9.02693e-06	14306	class Coriobacteriia|| id:ebi-a-GCST90016914	TRUE	reported	igd	2	TRUE	20.2718
rs3025411	A	G	A	G	0.0926543	-0.0159815		0.107627	FALSE	FALSE	FALSE	TBI	9	133647784	0.532581	0.0256086	outcome	TRUE	reported	textfile	ebi-a-GCST90016914	9	136512906	0.0209468	8.26913e-06	14306	class Coriobacteriia|| id:ebi-a-GCST90016914	TRUE	reported	igd	2	TRUE	19.5657
rs34739816	G	T	G	T	0.0965017	-0.0577045		0.0580882	FALSE	FALSE	FALSE	TBI	17	39220432	0.0881231	0.0338367	outcome	TRUE	reported	textfile	ebi-a-GCST90016914	17	37376685	0.0207666	3.88356e-06	14306	class Coriobacteriia|| id:ebi-a-GCST90016914	TRUE	reported	igd	2	TRUE	21.5943
rs67561917	A	G	A	G	-0.0714367	0.014254		0.181263	FALSE	FALSE	FALSE	TBI	20	63440724	0.488061	0.0205569	outcome	TRUE	reported	textfile	ebi-a-GCST90016914	20	62072077	0.0154113	5.39126e-06	14306	class Coriobacteriia|| id:ebi-a-GCST90016914	TRUE	reported	igd	2	TRUE	21.4864
rs719099	A	G	A	G	0.0778402	-0.0264431		0.0982811	FALSE	FALSE	FALSE	TBI	10	64039457	0.319828	0.026581	outcome	TRUE	reported	textfile	ebi-a-GCST90016914	10	65799217	0.0155815	5.43313e-07	14306	class Coriobacteriia|| id:ebi-a-GCST90016914	TRUE	reported	igd	2	TRUE	24.9568
rs8010111	A	G	A	G	0.103377	0.0431192		0.919064	FALSE	FALSE	FALSE	TBI	14	39191305	0.135289	0.0288699	outcome	TRUE	reported	textfile	ebi-a-GCST90016914	14	39660509	0.0229286	6.8962e-06	14306	class Coriobacteriia|| id:ebi-a-GCST90016914	TRUE	reported	igd	2	TRUE	20.3279
rs1035691	G	A	G	A	0.055176	0.0168951		0.595514	FALSE	FALSE	FALSE	TBI	11	10637188	0.297577	0.0162196	outcome	TRUE	reported	textfile	ebi-a-GCST90016915	11	10658735	0.0121602	9.65162e-06	14306	class Deltaproteobacteria|| id:ebi-a-GCST90016915	TRUE	reported	igd	2	TRUE	20.5882
rs112381107	C	T	C	T	0.206594	-0.0081614		0.063309	FALSE	FALSE	FALSE	TBI	9	15269707	0.803927	0.0328732	outcome	TRUE	reported	textfile	ebi-a-GCST90016915	9	15269705	0.0456908	4.63052e-06	14306	class Deltaproteobacteria|| id:ebi-a-GCST90016915	TRUE	reported	igd	2	TRUE	20.4446
rs11599763	C	T	C	T	0.0544219	-0.00458618		0.592587	FALSE	FALSE	FALSE	TBI	10	11813600	0.776739	0.0161729	outcome	TRUE	reported	textfile	ebi-a-GCST90016915	10	11855599	0.0117397	3.94121e-06	14306	class Deltaproteobacteria|| id:ebi-a-GCST90016915	TRUE	reported	igd	2	TRUE	21.4899
rs17084793	G	A	G	A	-0.0710762	0.000920023		0.145245	FALSE	FALSE	FALSE	TBI	18	71645678	0.967416	0.0225221	outcome	TRUE	reported	textfile	ebi-a-GCST90016915	18	69312914	0.015953	5.6863e-06	14306	class Deltaproteobacteria|| id:ebi-a-GCST90016915	TRUE	reported	igd	2	TRUE	19.8501
rs17791387	A	G	A	G	-0.0735881	0.028015		0.0952582	FALSE	FALSE	FALSE	TBI	9	79219511	0.301401	0.0271087	outcome	TRUE	reported	textfile	ebi-a-GCST90016915	9	81834426	0.0154246	1.60221e-06	14306	class Deltaproteobacteria|| id:ebi-a-GCST90016915	TRUE	reported	igd	2	TRUE	22.7608
rs2692012	G	A	G	A	-0.110335	-0.00886157		0.945087	FALSE	FALSE	FALSE	TBI	1	204022477	0.798754	0.0347567	outcome	TRUE	reported	textfile	ebi-a-GCST90016915	1	203991605	0.0253336	3.14188e-06	14306	class Deltaproteobacteria|| id:ebi-a-GCST90016915	TRUE	reported	igd	2	TRUE	18.9685
rs2838334	G	A	G	A	0.0561722	-0.016141		0.343569	FALSE	FALSE	FALSE	TBI	21	43645080	0.331723	0.0166291	outcome	TRUE	reported	textfile	ebi-a-GCST90016915	21	45064961	0.0124124	5.44553e-06	14306	class Deltaproteobacteria|| id:ebi-a-GCST90016915	TRUE	reported	igd	2	TRUE	20.4801
rs3935584	C	T	C	T	-0.0523484	0.010617		0.53297	FALSE	FALSE	FALSE	TBI	2	233064573	0.504113	0.015893	outcome	TRUE	reported	textfile	ebi-a-GCST90016915	2	233929283	0.011566	7.50119e-06	14306	class Deltaproteobacteria|| id:ebi-a-GCST90016915	TRUE	reported	igd	2	TRUE	20.4852
rs4506934	C	T	C	T	-0.0936514	-0.00214597		0.117704	FALSE	FALSE	FALSE	TBI	17	2953368	0.930417	0.0245759	outcome	TRUE	reported	textfile	ebi-a-GCST90016915	17	2856662	0.02012	3.58889e-06	14306	class Deltaproteobacteria|| id:ebi-a-GCST90016915	TRUE	reported	igd	2	TRUE	21.6657
rs55744759	A	G	A	G	-0.0779693	0.0317311		0.112845	FALSE	FALSE	FALSE	TBI	8	56955112	0.205354	0.0250553	outcome	TRUE	reported	textfile	ebi-a-GCST90016915	8	57867671	0.0170738	7.31375e-06	14306	class Deltaproteobacteria|| id:ebi-a-GCST90016915	TRUE	reported	igd	2	TRUE	20.8539
rs6058181	C	T	C	T	0.0825716	0.0357173		0.162815	FALSE	FALSE	FALSE	TBI	20	35106998	0.0958253	0.0214461	outcome	TRUE	reported	textfile	ebi-a-GCST90016915	20	33694801	0.0165958	3.39555e-07	14306	class Deltaproteobacteria|| id:ebi-a-GCST90016915	TRUE	reported	igd	2	TRUE	24.7551
rs62020470	A	G	A	G	-0.0585411	-0.0353452		0.178627	FALSE	FALSE	FALSE	TBI	15	95617836	0.0874782	0.0206835	outcome	TRUE	reported	textfile	ebi-a-GCST90016915	15	96161065	0.0129358	4.85087e-06	14306	class Deltaproteobacteria|| id:ebi-a-GCST90016915	TRUE	reported	igd	2	TRUE	20.4802
rs9928243	C	A	C	A	-0.0538457	0.00412545		0.47275	FALSE	FALSE	FALSE	TBI	16	71507738	0.795189	0.0158929	outcome	TRUE	reported	textfile	ebi-a-GCST90016915	16	71541641	0.0117718	5.02077e-06	14306	class Deltaproteobacteria|| id:ebi-a-GCST90016915	TRUE	reported	igd	2	TRUE	20.9226
rs1074800	G	A	G	A	-0.0492438	-0.0145068		0.581219	FALSE	FALSE	FALSE	TBI	5	3002432	0.366114	0.0160513	outcome	TRUE	reported	textfile	ebi-a-GCST90016916	5	3002546	0.010887	6.14582e-06	14306	class Erysipelotrichia|| id:ebi-a-GCST90016916	TRUE	reported	igd	2	TRUE	20.4591
rs10781552	C	T	C	T	-0.0552212	-0.00165159		0.279911	FALSE	FALSE	FALSE	TBI	10	132083729	0.92524	0.0176009	outcome	TRUE	reported	textfile	ebi-a-GCST90016916	10	133897233	0.0116074	2.33115e-06	14306	class Erysipelotrichia|| id:ebi-a-GCST90016916	TRUE	reported	igd	2	TRUE	22.633
rs17530232	A	G	A	G	0.10305	-0.0291661		0.0532845	FALSE	FALSE	FALSE	TBI	13	39811320	0.409098	0.0353322	outcome	TRUE	reported	textfile	ebi-a-GCST90016916	13	40385457	0.0224648	2.79126e-06	14306	class Erysipelotrichia|| id:ebi-a-GCST90016916	TRUE	reported	igd	2	TRUE	21.0422
rs1884466	C	T	C	T	-0.0475363	0.0325432		0.520581	FALSE	FALSE	FALSE	TBI	1	63673525	0.0405705	0.0158911	outcome	TRUE	reported	textfile	ebi-a-GCST90016916	1	64139196	0.0106939	9.52708e-06	14306	class Erysipelotrichia|| id:ebi-a-GCST90016916	TRUE	reported	igd	2	TRUE	19.7596
rs2300774	A	G	A	G	-0.0524152	0.0140379		0.56063	FALSE	FALSE	FALSE	TBI	3	196066841	0.377195	0.0158966	outcome	TRUE	reported	textfile	ebi-a-GCST90016916	3	195793712	0.0106784	8.95468e-07	14306	class Erysipelotrichia|| id:ebi-a-GCST90016916	TRUE	reported	igd	2	TRUE	24.0936
rs290833	T	G	T	G	-0.0497374	0.011717		0.494218	FALSE	FALSE	FALSE	TBI	1	96991871	0.460262	0.0158678	outcome	TRUE	reported	textfile	ebi-a-GCST90016916	1	97457427	0.0111376	8.02897e-06	14306	class Erysipelotrichia|| id:ebi-a-GCST90016916	TRUE	reported	igd	2	TRUE	19.9427
rs35161940	T	C	T	C	-0.0806041	-0.0179898		0.106947	FALSE	FALSE	FALSE	TBI	17	72331083	0.483337	0.0256651	outcome	TRUE	reported	textfile	ebi-a-GCST90016916	17	70327224	0.0167641	1.8451e-06	14306	class Erysipelotrichia|| id:ebi-a-GCST90016916	TRUE	reported	igd	2	TRUE	23.1182
rs4078432	T	C	T	C	0.0608929	-0.039896		0.827566	FALSE	FALSE	FALSE	TBI	14	48528003	0.0575639	0.0210089	outcome	TRUE	reported	textfile	ebi-a-GCST90016916	14	48997206	0.0133764	4.23107e-06	14306	class Erysipelotrichia|| id:ebi-a-GCST90016916	TRUE	reported	igd	2	TRUE	20.7231
rs56970041	T	G	T	G	0.0724145	-0.0372239		0.0613595	FALSE	FALSE	FALSE	TBI	14	79891267	0.26065	0.0330921	outcome	TRUE	reported	textfile	ebi-a-GCST90016916	14	80357610	0.0164471	5.40344e-06	14306	class Erysipelotrichia|| id:ebi-a-GCST90016916	TRUE	reported	igd	2	TRUE	19.3853
rs62504403	C	T	C	T	0.0681159	-0.0319005		0.195101	FALSE	FALSE	FALSE	TBI	8	38946033	0.110605	0.0199943	outcome	TRUE	reported	textfile	ebi-a-GCST90016916	8	38803551	0.0127883	1.12264e-07	14306	class Erysipelotrichia|| id:ebi-a-GCST90016916	TRUE	reported	igd	2	TRUE	28.3708
rs7234058	T	C	T	C	-0.0945759	-0.0381969		0.0900184	FALSE	FALSE	FALSE	TBI	18	5830508	0.16601	0.0275762	outcome	TRUE	reported	textfile	ebi-a-GCST90016916	18	5830507	0.0194091	9.12347e-07	14306	class Erysipelotrichia|| id:ebi-a-GCST90016916	TRUE	reported	igd	2	TRUE	23.7438
rs7826267	G	T	G	T	0.0839071	-0.0239639		0.931763	FALSE	FALSE	FALSE	TBI	8	3097430	0.456932	0.0322135	outcome	TRUE	reported	textfile	ebi-a-GCST90016916	8	2954952	0.0199131	9.28453e-06	14306	class Erysipelotrichia|| id:ebi-a-GCST90016916	TRUE	reported	igd	2	TRUE	17.755
rs8003149	C	T	C	T	0.0538798	-0.0215983		0.332948	FALSE	FALSE	FALSE	TBI	14	55689786	0.197955	0.0167767	outcome	TRUE	reported	textfile	ebi-a-GCST90016916	14	56156504	0.0116888	4.08479e-06	14306	class Erysipelotrichia|| id:ebi-a-GCST90016916	TRUE	reported	igd	2	TRUE	21.2477
rs11181912	G	A	G	A	-0.0579153	0.00495646		0.324199	FALSE	FALSE	FALSE	TBI	12	43179149	0.769453	0.0169111	outcome	TRUE	reported	textfile	ebi-a-GCST90016917	12	43572952	0.0118796	9.94764e-07	14306	class Gammaproteobacteria|| id:ebi-a-GCST90016917	TRUE	reported	igd	2	TRUE	23.7675
rs12404135	A	G	A	G	-0.0788843	-0.0249289		0.0759936	FALSE	FALSE	FALSE	TBI	1	186533562	0.406029	0.0300022	outcome	TRUE	reported	textfile	ebi-a-GCST90016917	1	186502694	0.0172415	8.89488e-06	14306	class Gammaproteobacteria|| id:ebi-a-GCST90016917	TRUE	reported	igd	2	TRUE	20.933
rs6706173	A	C	A	C	0.074251	0.00846253		0.137369	FALSE	FALSE	FALSE	TBI	2	167130482	0.712041	0.0229264	outcome	TRUE	reported	textfile	ebi-a-GCST90016917	2	167986992	0.0146392	1.99494e-07	14306	class Gammaproteobacteria|| id:ebi-a-GCST90016917	TRUE	reported	igd	2	TRUE	25.7259
rs75101789	C	T	C	T	0.0729012	-0.000679349		0.0872413	FALSE	FALSE	FALSE	TBI	3	18574411	0.980707	0.028093	outcome	TRUE	reported	textfile	ebi-a-GCST90016917	3	18615903	0.0163003	8.7878e-06	14306	class Gammaproteobacteria|| id:ebi-a-GCST90016917	TRUE	reported	igd	2	TRUE	20.0022
rs79795896	A	G	A	G	-0.15921	-0.0450047		0.0469826	FALSE	FALSE	FALSE	TBI	18	50658878	0.231553	0.0376178	outcome	TRUE	reported	textfile	ebi-a-GCST90016917	18	48185248	0.0351373	7.9241e-06	14306	class Gammaproteobacteria|| id:ebi-a-GCST90016917	TRUE	reported	igd	2	TRUE	20.5307
rs9494710	C	T	C	T	-0.0549673	-0.0415854		0.323054	FALSE	FALSE	FALSE	TBI	6	137291417	0.0141146	0.0169437	outcome	TRUE	reported	textfile	ebi-a-GCST90016917	6	137612554	0.0120924	4.54611e-06	14306	class Gammaproteobacteria|| id:ebi-a-GCST90016917	TRUE	reported	igd	2	TRUE	20.6625
rs1002941	A	G	A	G	-0.105025	0.00125675		0.754397	FALSE	FALSE	FALSE	TBI	15	100702485	0.945437	0.0183634	outcome	TRUE	reported	textfile	ebi-a-GCST90016918	15	101242690	0.0233484	8.14836e-06	14306	class Lentisphaeria|| id:ebi-a-GCST90016918	TRUE	reported	igd	2	TRUE	20.2335
rs11770843	C	T	C	T	0.109431	0.0013251		0.329967	FALSE	FALSE	FALSE	TBI	7	147098287	0.937516	0.0169035	outcome	TRUE	reported	textfile	ebi-a-GCST90016918	7	146795379	0.0234879	1.9073e-06	14306	class Lentisphaeria|| id:ebi-a-GCST90016918	TRUE	reported	igd	2	TRUE	21.7066
rs17114848	G	A	G	A	0.152377	-0.0379984		0.0991775	FALSE	FALSE	FALSE	TBI	15	24917388	0.154886	0.0267128	outcome	TRUE	reported	textfile	ebi-a-GCST90016918	15	25162535	0.0324332	4.05864e-06	14306	class Lentisphaeria|| id:ebi-a-GCST90016918	TRUE	reported	igd	2	TRUE	22.0729
rs2031282	A	G	A	G	0.122368	0.0113569		0.184554	FALSE	FALSE	FALSE	TBI	13	20113040	0.586038	0.0208541	outcome	TRUE	reported	textfile	ebi-a-GCST90016918	13	20687179	0.0270329	4.38258e-06	14306	class Lentisphaeria|| id:ebi-a-GCST90016918	TRUE	reported	igd	2	TRUE	20.4904
rs2825714	A	G	A	G	-0.13741	-0.0229144		0.169482	FALSE	FALSE	FALSE	TBI	21	19651652	0.278032	0.0211241	outcome	TRUE	reported	textfile	ebi-a-GCST90016918	21	21023966	0.0289246	1.72211e-06	14306	class Lentisphaeria|| id:ebi-a-GCST90016918	TRUE	reported	igd	2	TRUE	22.5685
rs62570196	C	T	C	T	-0.21635	0.0153142		0.0420499	FALSE	FALSE	FALSE	TBI	9	108323890	0.698953	0.0395986	outcome	TRUE	reported	textfile	ebi-a-GCST90016918	9	111086170	0.0439866	1.07924e-06	14306	class Lentisphaeria|| id:ebi-a-GCST90016918	TRUE	reported	igd	2	TRUE	24.1921
rs72640280	A	G	A	G	0.220207	0.0504061		0.0551438	FALSE	FALSE	FALSE	TBI	1	11883735	0.14553	0.0346314	outcome	TRUE	reported	textfile	ebi-a-GCST90016918	1	11943792	0.0486196	5.18036e-06	14306	class Lentisphaeria|| id:ebi-a-GCST90016918	TRUE	reported	igd	2	TRUE	20.5135
rs77599476	A	G	A	G	0.230292	0.0103963		0.0555592	FALSE	FALSE	FALSE	TBI	20	62762910	0.765535	0.0348611	outcome	TRUE	reported	textfile	ebi-a-GCST90016918	20	61394262	0.0480168	1.86132e-06	14306	class Lentisphaeria|| id:ebi-a-GCST90016918	TRUE	reported	igd	2	TRUE	23.0023
rs10148250	A	G	A	G	-0.0861928	-0.000749758		0.58191	FALSE	FALSE	FALSE	TBI	14	106605442	0.964347	0.0167732	outcome	TRUE	reported	textfile	ebi-a-GCST90016919	14	107061448	0.0193381	8.67142e-06	14306	class Melainabacteria|| id:ebi-a-GCST90016919	TRUE	reported	igd	2	TRUE	19.8662
rs10738747	A	G	A	G	-0.0814624	0.0152802		0.565315	FALSE	FALSE	FALSE	TBI	9	26184580	0.339199	0.0159877	outcome	TRUE	reported	textfile	ebi-a-GCST90016919	9	26184578	0.0184409	9.95795e-06	14306	class Melainabacteria|| id:ebi-a-GCST90016919	TRUE	reported	igd	2	TRUE	19.5142
rs11150282	T	C	T	C	0.0989487	0.0159757		0.359847	FALSE	FALSE	FALSE	TBI	16	80459808	0.332965	0.0165011	outcome	TRUE	reported	textfile	ebi-a-GCST90016919	16	80493705	0.0196972	6.02893e-07	14306	class Melainabacteria|| id:ebi-a-GCST90016919	TRUE	reported	igd	2	TRUE	25.2355
rs113884518	T	C	T	C	-0.205352	-0.0144044		0.0244884	FALSE	FALSE	FALSE	TBI	9	24648999	0.778662	0.0512496	outcome	TRUE	reported	textfile	ebi-a-GCST90016919	9	24648997	0.0454982	8.05675e-06	14306	class Melainabacteria|| id:ebi-a-GCST90016919	TRUE	reported	igd	2	TRUE	20.3709
rs28678345	T	C	T	C	0.214848	-0.0527106		0.0489226	FALSE	FALSE	FALSE	TBI	17	55828967	0.154482	0.0370191	outcome	TRUE	reported	textfile	ebi-a-GCST90016919	17	53906328	0.0470878	6.69083e-06	14306	class Melainabacteria|| id:ebi-a-GCST90016919	TRUE	reported	igd	2	TRUE	20.8183
rs367480	A	G	A	G	0.083758	-0.0205786		0.641657	FALSE	FALSE	FALSE	TBI	11	2916401	0.212858	0.0165191	outcome	TRUE	reported	textfile	ebi-a-GCST90016919	11	2937631	0.0185796	8.19917e-06	14306	class Melainabacteria|| id:ebi-a-GCST90016919	TRUE	reported	igd	2	TRUE	20.3226
rs4129395	G	A	G	A	0.0896187	-0.0224828		0.486306	FALSE	FALSE	FALSE	TBI	9	113213109	0.155297	0.0158211	outcome	TRUE	reported	textfile	ebi-a-GCST90016919	9	115975389	0.0185106	1.48057e-06	14306	class Melainabacteria|| id:ebi-a-GCST90016919	TRUE	reported	igd	2	TRUE	23.4399
rs789069	A	C	A	C	-0.103539	0.0103518		0.140705	FALSE	FALSE	FALSE	TBI	18	1008277	0.649238	0.0227601	outcome	TRUE	reported	textfile	ebi-a-GCST90016919	18	1008278	0.0234287	6.84636e-06	14306	class Melainabacteria|| id:ebi-a-GCST90016919	TRUE	reported	igd	2	TRUE	19.5304
rs79790072	T	C	T	C	0.226722	-0.00258005		0.0308459	FALSE	FALSE	FALSE	TBI	15	100207478	0.955138	0.0458622	outcome	TRUE	reported	textfile	ebi-a-GCST90016919	15	100747683	0.0487841	3.29011e-06	14306	class Melainabacteria|| id:ebi-a-GCST90016919	TRUE	reported	igd	2	TRUE	21.5989
rs9864379	T	C	T	C	-0.159735	0.0111175		0.149861	FALSE	FALSE	FALSE	TBI	3	14265449	0.615445	0.0221325	outcome	TRUE	reported	textfile	ebi-a-GCST90016919	3	14306949	0.0292553	5.36056e-08	14306	class Melainabacteria|| id:ebi-a-GCST90016919	TRUE	reported	igd	2	TRUE	29.812
rs10202904	G	T	G	T	0.121754	0.0124286		0.591081	FALSE	FALSE	FALSE	TBI	2	124682691	0.441933	0.0161633	outcome	TRUE	reported	textfile	ebi-a-GCST90016920	2	125440268	0.0235357	3.01432e-07	14306	class Methanobacteria|| id:ebi-a-GCST90016920	TRUE	reported	igd	2	TRUE	26.7616
rs10424197	A	G	A	G	0.111274	0.0276788		0.74577	FALSE	FALSE	FALSE	TBI	19	45936063	0.130038	0.0182825	outcome	TRUE	reported	textfile	ebi-a-GCST90016920	19	46439321	0.0247517	9.27897e-06	14306	class Methanobacteria|| id:ebi-a-GCST90016920	TRUE	reported	igd	2	TRUE	20.2105
rs4257531	G	A	G	A	0.164498	0.0279342		0.10571	FALSE	FALSE	FALSE	TBI	3	2044483	0.281281	0.0259263	outcome	TRUE	reported	textfile	ebi-a-GCST90016920	3	2086167	0.0364959	7.44338e-06	14306	class Methanobacteria|| id:ebi-a-GCST90016920	TRUE	reported	igd	2	TRUE	20.3158
rs56131665	G	A	G	A	0.178661	0.0199064		0.122969	FALSE	FALSE	FALSE	TBI	5	178733974	0.409125	0.0241163	outcome	TRUE	reported	textfile	ebi-a-GCST90016920	5	178160975	0.039298	6.17988e-06	14306	class Methanobacteria|| id:ebi-a-GCST90016920	TRUE	reported	igd	2	TRUE	20.669
rs6508769	C	T	C	T	-0.153519	-0.0379876		0.852902	FALSE	FALSE	FALSE	TBI	19	28336853	0.0889836	0.0223353	outcome	TRUE	reported	textfile	ebi-a-GCST90016920	19	28827760	0.0344519	8.22527e-06	14306	class Methanobacteria|| id:ebi-a-GCST90016920	TRUE	reported	igd	2	TRUE	19.8563
rs6776814	T	C	T	C	-0.199566	-0.0684294		0.0204026	FALSE	FALSE	FALSE	TBI	3	15011576	0.228003	0.0567635	outcome	TRUE	reported	textfile	ebi-a-GCST90016920	3	15053083	0.0411825	1.63061e-06	14306	class Methanobacteria|| id:ebi-a-GCST90016920	TRUE	reported	igd	2	TRUE	23.4827
rs73068003	G	T	G	T	-0.15814	-0.0173271		0.0960979	FALSE	FALSE	FALSE	TBI	7	10734305	0.519224	0.0268828	outcome	TRUE	reported	textfile	ebi-a-GCST90016920	7	10773932	0.0351803	8.44578e-06	14306	class Methanobacteria|| id:ebi-a-GCST90016920	TRUE	reported	igd	2	TRUE	20.2062
rs73457410	A	G	A	G	0.21534	0.0695573		0.0631273	FALSE	FALSE	FALSE	TBI	13	41382045	0.033059	0.0326351	outcome	TRUE	reported	textfile	ebi-a-GCST90016920	13	41956181	0.0436695	1.40854e-06	14306	class Methanobacteria|| id:ebi-a-GCST90016920	TRUE	reported	igd	2	TRUE	24.316
rs75208022	C	T	C	T	-0.227245	-0.0336281		0.0947017	FALSE	FALSE	FALSE	TBI	12	21185927	0.214777	0.0271077	outcome	TRUE	reported	textfile	ebi-a-GCST90016920	12	21338861	0.048763	5.92107e-06	14306	class Methanobacteria|| id:ebi-a-GCST90016920	TRUE	reported	igd	2	TRUE	21.7174
rs894996	C	A	C	A	0.216999	0.0442058		0.0699939	FALSE	FALSE	FALSE	TBI	4	103497150	0.154165	0.0310222	outcome	TRUE	reported	textfile	ebi-a-GCST90016920	4	104418307	0.0449076	1.87556e-06	14306	class Methanobacteria|| id:ebi-a-GCST90016920	TRUE	reported	igd	2	TRUE	23.3494
rs10108398	G	A	G	A	0.0769142	-0.00918819		0.275578	FALSE	FALSE	FALSE	TBI	8	58528265	0.603388	0.0176855	outcome	TRUE	reported	textfile	ebi-a-GCST90016921	8	59440824	0.0153953	1.09001e-06	14306	class Mollicutes|| id:ebi-a-GCST90016921	TRUE	reported	igd	2	TRUE	24.9595
rs11890098	A	G	A	G	0.074438	0.0104514		0.277998	FALSE	FALSE	FALSE	TBI	2	156676037	0.553313	0.0176304	outcome	TRUE	reported	textfile	ebi-a-GCST90016921	2	157532549	0.0153389	9.56577e-07	14306	class Mollicutes|| id:ebi-a-GCST90016921	TRUE	reported	igd	2	TRUE	23.5505
rs12566890	T	G	T	G	-0.101147	-0.00566711		0.13175	FALSE	FALSE	FALSE	TBI	1	61385192	0.809411	0.0234968	outcome	TRUE	reported	textfile	ebi-a-GCST90016921	1	61850864	0.0230978	3.65098e-06	14306	class Mollicutes|| id:ebi-a-GCST90016921	TRUE	reported	igd	2	TRUE	19.1763
rs17214486	C	A	C	A	0.06099	-0.0135222		0.324319	FALSE	FALSE	FALSE	TBI	14	96693337	0.425267	0.0169596	outcome	TRUE	reported	textfile	ebi-a-GCST90016921	14	97159674	0.0135623	6.60861e-06	14306	class Mollicutes|| id:ebi-a-GCST90016921	TRUE	reported	igd	2	TRUE	20.2232
rs2464826	A	C	A	C	0.0944239	0.00282643		0.112305	FALSE	FALSE	FALSE	TBI	7	79860934	0.909658	0.0249091	outcome	TRUE	reported	textfile	ebi-a-GCST90016921	7	79490250	0.0211806	8.39499e-06	14306	class Mollicutes|| id:ebi-a-GCST90016921	TRUE	reported	igd	2	TRUE	19.8741
rs28537087	G	A	G	A	0.0820873	0.00495228		0.247238	FALSE	FALSE	FALSE	TBI	15	94766447	0.787795	0.0183979	outcome	TRUE	reported	textfile	ebi-a-GCST90016921	15	95309676	0.0188312	8.07402e-06	14306	class Mollicutes|| id:ebi-a-GCST90016921	TRUE	reported	igd	2	TRUE	19.0019
rs3768491	G	A	G	A	0.0681052	-0.0146012		0.711381	FALSE	FALSE	FALSE	TBI	1	109423364	0.401572	0.0174069	outcome	TRUE	reported	textfile	ebi-a-GCST90016921	1	109965986	0.0149061	4.2335e-06	14306	class Mollicutes|| id:ebi-a-GCST90016921	TRUE	reported	igd	2	TRUE	20.8753
rs4885016	C	T	C	T	0.0819606	0.0443358		0.865578	FALSE	FALSE	FALSE	TBI	13	72596351	0.056321	0.0232302	outcome	TRUE	reported	textfile	ebi-a-GCST90016921	13	73170489	0.0181628	7.26993e-06	14306	class Mollicutes|| id:ebi-a-GCST90016921	TRUE	reported	igd	2	TRUE	20.3631
rs6043847	T	C	T	C	-0.114937	-0.0399302		0.0586228	FALSE	FALSE	FALSE	TBI	20	16278879	0.237829	0.0338268	outcome	TRUE	reported	textfile	ebi-a-GCST90016921	20	16259524	0.0248606	4.55481e-06	14306	class Mollicutes|| id:ebi-a-GCST90016921	TRUE	reported	igd	2	TRUE	21.3745
rs72901605	T	C	T	C	-0.0841852	-0.0158562		0.115104	FALSE	FALSE	FALSE	TBI	11	47082326	0.522094	0.0247706	outcome	TRUE	reported	textfile	ebi-a-GCST90016921	11	47103877	0.0178119	3.25792e-06	14306	class Mollicutes|| id:ebi-a-GCST90016921	TRUE	reported	igd	2	TRUE	22.3383
rs74603314	T	C	T	C	0.221639	0.0253163		0.0404353	FALSE	FALSE	FALSE	TBI	14	46050515	0.532597	0.0405679	outcome	TRUE	reported	textfile	ebi-a-GCST90016921	14	46519718	0.0462918	1.5569e-06	14306	class Mollicutes|| id:ebi-a-GCST90016921	TRUE	reported	igd	2	TRUE	22.9237
rs78169027	A	G	A	G	-0.108283	-0.0283429		0.061899	FALSE	FALSE	FALSE	TBI	11	108568360	0.395369	0.0333477	outcome	TRUE	reported	textfile	ebi-a-GCST90016921	11	108439087	0.0237289	5.87611e-06	14306	class Mollicutes|| id:ebi-a-GCST90016921	TRUE	reported	igd	2	TRUE	20.8241
rs1135612	G	A	G	A	0.0529785	0.00850792		0.210281	FALSE	FALSE	FALSE	TBI	7	75980359	0.661633	0.0194396	outcome	TRUE	reported	textfile	ebi-a-GCST90016922	7	75609677	0.0119177	9.26296e-06	14306	class Negativicutes|| id:ebi-a-GCST90016922	TRUE	reported	igd	2	TRUE	19.7613
rs13086907	G	A	G	A	0.0625312	-0.0377949		0.222186	FALSE	FALSE	FALSE	TBI	3	142416275	0.047277	0.0190517	outcome	TRUE	reported	textfile	ebi-a-GCST90016922	3	142135117	0.0131735	1.95488e-06	14306	class Negativicutes|| id:ebi-a-GCST90016922	TRUE	reported	igd	2	TRUE	22.5316
rs1643968	T	C	T	C	-0.0565284	-0.000271098		0.359059	FALSE	FALSE	FALSE	TBI	5	165839623	0.986869	0.0164718	outcome	TRUE	reported	textfile	ebi-a-GCST90016922	5	165266628	0.0112298	4.14601e-07	14306	class Negativicutes|| id:ebi-a-GCST90016922	TRUE	reported	igd	2	TRUE	25.339
rs1649999	A	G	A	G	0.0748989	-0.0153091		0.0968375	FALSE	FALSE	FALSE	TBI	10	78326315	0.569578	0.0269208	outcome	TRUE	reported	textfile	ebi-a-GCST90016922	10	80086072	0.0166458	7.58124e-06	14306	class Negativicutes|| id:ebi-a-GCST90016922	TRUE	reported	igd	2	TRUE	20.2461
rs2834062	A	G	A	G	0.0489057	-0.0017132		0.313073	FALSE	FALSE	FALSE	TBI	21	33005177	0.921181	0.0173145	outcome	TRUE	reported	textfile	ebi-a-GCST90016922	21	34377485	0.0108842	8.43918e-06	14306	class Negativicutes|| id:ebi-a-GCST90016922	TRUE	reported	igd	2	TRUE	20.1895
rs4463806	C	T	C	T	0.0543966	0.0160559		0.807401	FALSE	FALSE	FALSE	TBI	10	113838234	0.425154	0.0201325	outcome	TRUE	reported	textfile	ebi-a-GCST90016922	10	115597993	0.0129365	7.80657e-06	14306	class Negativicutes|| id:ebi-a-GCST90016922	TRUE	reported	igd	2	TRUE	17.6811
rs4722181	T	G	T	G	0.0501306	0.00777819		0.471959	FALSE	FALSE	FALSE	TBI	7	22777952	0.623263	0.0158341	outcome	TRUE	reported	textfile	ebi-a-GCST90016922	7	22817571	0.0105798	2.00111e-06	14306	class Negativicutes|| id:ebi-a-GCST90016922	TRUE	reported	igd	2	TRUE	22.4518
rs60274479	T	C	T	C	-0.0659623	-0.0135574		0.198409	FALSE	FALSE	FALSE	TBI	16	21238604	0.49672	0.0199474	outcome	TRUE	reported	textfile	ebi-a-GCST90016922	16	21249925	0.0134137	1.1623e-06	14306	class Negativicutes|| id:ebi-a-GCST90016922	TRUE	reported	igd	2	TRUE	24.1821
rs61249479	A	C	A	C	0.0777075	0.0238701		0.155179	FALSE	FALSE	FALSE	TBI	9	122150629	0.27329	0.0217889	outcome	TRUE	reported	textfile	ebi-a-GCST90016922	9	124912908	0.0168628	2.95474e-06	14306	class Negativicutes|| id:ebi-a-GCST90016922	TRUE	reported	igd	2	TRUE	21.2357
rs71405394	G	A	G	A	-0.114178	-0.029619		0.0687341	FALSE	FALSE	FALSE	TBI	15	100704883	0.345604	0.0314043	outcome	TRUE	reported	textfile	ebi-a-GCST90016922	15	101245088	0.02405	2.16631e-06	14306	class Negativicutes|| id:ebi-a-GCST90016922	TRUE	reported	igd	2	TRUE	22.539
rs73232831	G	A	G	A	-0.151829	0.0184509		0.0351282	FALSE	FALSE	FALSE	TBI	4	17411803	0.669581	0.0432384	outcome	TRUE	reported	textfile	ebi-a-GCST90016922	4	17413426	0.0314932	1.87452e-06	14306	class Negativicutes|| id:ebi-a-GCST90016922	TRUE	reported	igd	2	TRUE	23.2421
rs9423647	G	A	G	A	0.047817	-0.00745183		0.558681	FALSE	FALSE	FALSE	TBI	10	5537855	0.639965	0.0159313	outcome	TRUE	reported	textfile	ebi-a-GCST90016922	10	5579818	0.0105282	6.06108e-06	14306	class Negativicutes|| id:ebi-a-GCST90016922	TRUE	reported	igd	2	TRUE	20.628
rs111862613	T	C	T	C	0.090699	-0.0315214		0.17557	FALSE	FALSE	FALSE	TBI	12	129825125	0.135216	0.0211008	outcome	TRUE	reported	textfile	ebi-a-GCST90016923	12	130309670	0.0196746	3.73844e-06	14306	class Verrucomicrobiae|| id:ebi-a-GCST90016923	TRUE	reported	igd	2	TRUE	21.2517
rs117107102	A	G	A	G	0.204683	-0.0198851		0.0464345	FALSE	FALSE	FALSE	TBI	18	51947265	0.59722	0.0376324	outcome	TRUE	reported	textfile	ebi-a-GCST90016923	18	49473635	0.0431572	2.91823e-06	14306	class Verrucomicrobiae|| id:ebi-a-GCST90016923	TRUE	reported	igd	2	TRUE	22.4935
rs11729256	T	C	T	C	0.0749798	-0.0137872		0.169335	FALSE	FALSE	FALSE	TBI	4	94106121	0.514616	0.0211569	outcome	TRUE	reported	textfile	ebi-a-GCST90016923	4	95027272	0.0150177	6.73085e-07	14306	class Verrucomicrobiae|| id:ebi-a-GCST90016923	TRUE	reported	igd	2	TRUE	24.9277
rs12908520	G	A	G	A	0.0618926	-0.00425717		0.427899	FALSE	FALSE	FALSE	TBI	15	97027427	0.789885	0.0159768	outcome	TRUE	reported	textfile	ebi-a-GCST90016923	15	97570657	0.0130946	2.17165e-06	14306	class Verrucomicrobiae|| id:ebi-a-GCST90016923	TRUE	reported	igd	2	TRUE	22.3405
rs2602429	T	C	T	C	-0.0746844	-0.0156799		0.739157	FALSE	FALSE	FALSE	TBI	16	81029544	0.385694	0.0180758	outcome	TRUE	reported	textfile	ebi-a-GCST90016923	16	81063149	0.0156194	2.58297e-06	14306	class Verrucomicrobiae|| id:ebi-a-GCST90016923	TRUE	reported	igd	2	TRUE	22.8629
rs4242783	A	G	A	G	-0.0689292	-0.0308033		0.716985	FALSE	FALSE	FALSE	TBI	10	5022135	0.0805508	0.0176271	outcome	TRUE	reported	textfile	ebi-a-GCST90016923	10	5064327	0.0147693	2.63615e-06	14306	class Verrucomicrobiae|| id:ebi-a-GCST90016923	TRUE	reported	igd	2	TRUE	21.7814
rs4936098	G	A	G	A	-0.0648843	-0.00129417		0.651729	FALSE	FALSE	FALSE	TBI	11	130410772	0.937881	0.016606	outcome	TRUE	reported	textfile	ebi-a-GCST90016923	11	130280667	0.0135928	1.1222e-06	14306	class Verrucomicrobiae|| id:ebi-a-GCST90016923	TRUE	reported	igd	2	TRUE	22.7856
rs61779207	G	A	G	A	-0.0758309	0.0134842		0.223706	FALSE	FALSE	FALSE	TBI	1	40608800	0.478803	0.0190393	outcome	TRUE	reported	textfile	ebi-a-GCST90016923	1	41074472	0.0167762	6.7228e-06	14306	class Verrucomicrobiae|| id:ebi-a-GCST90016923	TRUE	reported	igd	2	TRUE	20.4317
rs74542928	T	C	T	C	0.112164	-0.0127252		0.0476969	FALSE	FALSE	FALSE	TBI	4	99623031	0.732303	0.0372015	outcome	TRUE	reported	textfile	ebi-a-GCST90016923	4	100544188	0.0236422	1.63222e-06	14306	class Verrucomicrobiae|| id:ebi-a-GCST90016923	TRUE	reported	igd	2	TRUE	22.5077
rs9349825	A	G	A	G	-0.0704036	-0.0129466		0.189009	FALSE	FALSE	FALSE	TBI	6	56476683	0.523404	0.020289	outcome	TRUE	reported	textfile	ebi-a-GCST90016923	6	56341481	0.0147128	2.53688e-06	14306	class Verrucomicrobiae|| id:ebi-a-GCST90016923	TRUE	reported	igd	2	TRUE	22.8981
rs941682	G	A	G	A	-0.0631436	-0.00239892		0.274033	FALSE	FALSE	FALSE	TBI	20	33280034	0.892302	0.0177183	outcome	TRUE	reported	textfile	ebi-a-GCST90016923	20	31867840	0.0143767	9.60993e-06	14306	class Verrucomicrobiae|| id:ebi-a-GCST90016923	TRUE	reported	igd	2	TRUE	19.2904
rs2889192	T	G	T	G	-0.0884052	-0.0226353		0.85174	FALSE	FALSE	FALSE	TBI	9	73779652	0.31133	0.0223573	outcome	TRUE	reported	textfile	ebi-a-GCST90017090	9	76394568	0.0194997	3.96725e-06	14306	order Actinomycetales|| id:ebi-a-GCST90017090	TRUE	reported	igd	2	TRUE	20.5542
rs34583783	G	T	G	T	0.123688	0.0201058		0.0610063	FALSE	FALSE	FALSE	TBI	6	66497478	0.545332	0.0332454	outcome	TRUE	reported	textfile	ebi-a-GCST90017090	6	67207371	0.0264254	5.53886e-06	14306	order Actinomycetales|| id:ebi-a-GCST90017090	TRUE	reported	igd	2	TRUE	21.9085
rs35011108	A	G	A	G	0.241546	0.0320747		0.0679468	FALSE	FALSE	FALSE	TBI	6	132686341	0.307662	0.0314414	outcome	TRUE	reported	textfile	ebi-a-GCST90017090	6	133007480	0.0503803	1.87659e-06	14306	order Actinomycetales|| id:ebi-a-GCST90017090	TRUE	reported	igd	2	TRUE	22.9868
rs4073240	G	A	G	A	0.074973	-0.00126713		0.380399	FALSE	FALSE	FALSE	TBI	6	168824686	0.937928	0.0162717	outcome	TRUE	reported	textfile	ebi-a-GCST90017090	6	169224781	0.0164672	5.67898e-06	14306	order Actinomycetales|| id:ebi-a-GCST90017090	TRUE	reported	igd	2	TRUE	20.7286
rs10233278	T	C	T	C	-0.116319	0.0350758		0.554969	FALSE	FALSE	FALSE	TBI	7	117856090	0.0283296	0.0159967	outcome	TRUE	reported	textfile	ebi-a-GCST90017091	7	117496144	0.0248527	3.508e-06	14306	order Bacillales|| id:ebi-a-GCST90017091	TRUE	reported	igd	2	TRUE	21.9056
rs10410917	C	T	C	T	-0.11471	0.0225001		0.387824	FALSE	FALSE	FALSE	TBI	19	14859629	0.165104	0.0162092	outcome	TRUE	reported	textfile	ebi-a-GCST90017091	19	14970441	0.0250025	5.57353e-06	14306	order Bacillales|| id:ebi-a-GCST90017091	TRUE	reported	igd	2	TRUE	21.0492
rs11034576	A	G	A	G	0.205765	0.00889703		0.123802	FALSE	FALSE	FALSE	TBI	11	38064161	0.709344	0.0238695	outcome	TRUE	reported	textfile	ebi-a-GCST90017091	11	38085711	0.0453311	8.85972e-06	14306	order Bacillales|| id:ebi-a-GCST90017091	TRUE	reported	igd	2	TRUE	20.604
rs11207728	A	G	A	G	0.14455	-0.00120939		0.835978	FALSE	FALSE	FALSE	TBI	1	61361862	0.954845	0.0213583	outcome	TRUE	reported	textfile	ebi-a-GCST90017091	1	61827534	0.0316912	5.73456e-06	14306	order Bacillales|| id:ebi-a-GCST90017091	TRUE	reported	igd	2	TRUE	20.8046
rs11844714	A	G	A	G	-0.143245	0.0308512		0.206003	FALSE	FALSE	FALSE	TBI	14	48532023	0.114971	0.0195727	outcome	TRUE	reported	textfile	ebi-a-GCST90017091	14	49001226	0.0320272	5.06209e-06	14306	order Bacillales|| id:ebi-a-GCST90017091	TRUE	reported	igd	2	TRUE	20.0042
rs1287018	G	A	G	A	0.141125	-0.0117024		0.187109	FALSE	FALSE	FALSE	TBI	20	5845828	0.563928	0.0202808	outcome	TRUE	reported	textfile	ebi-a-GCST90017091	20	5826474	0.0319309	9.87097e-06	14306	order Bacillales|| id:ebi-a-GCST90017091	TRUE	reported	igd	2	TRUE	19.5337
rs4617108	G	A	G	A	-0.248861	0.0032414		0.913489	FALSE	FALSE	FALSE	TBI	7	49384236	0.908822	0.0283031	outcome	TRUE	reported	textfile	ebi-a-GCST90017091	7	49423832	0.0525929	1.97506e-06	14306	order Bacillales|| id:ebi-a-GCST90017091	TRUE	reported	igd	2	TRUE	22.3903
rs74420793	A	G	A	G	-0.164413	0.0098792		0.103546	FALSE	FALSE	FALSE	TBI	4	126845554	0.704326	0.0260331	outcome	TRUE	reported	textfile	ebi-a-GCST90017091	4	127766709	0.0353763	3.07319e-06	14306	order Bacillales|| id:ebi-a-GCST90017091	TRUE	reported	igd	2	TRUE	21.5997
rs11146701	A	G	A	G	0.0473596	0.0380207		0.341995	FALSE	FALSE	FALSE	TBI	10	38769138	0.0227604	0.0166946	outcome	TRUE	reported	textfile	ebi-a-GCST90017092	10	39062269	0.010541	7.08223e-06	14306	order Bacteroidales|| id:ebi-a-GCST90017092	TRUE	reported	igd	2	TRUE	20.1861
rs17343978	A	C	A	C	-0.0552057	0.0160898		0.204464	FALSE	FALSE	FALSE	TBI	22	27037922	0.412041	0.0196143	outcome	TRUE	reported	textfile	ebi-a-GCST90017092	22	27433885	0.0120278	8.3593e-06	14306	order Bacteroidales|| id:ebi-a-GCST90017092	TRUE	reported	igd	2	TRUE	21.0666
rs2032750	C	T	C	T	0.0508393	0.0359107		0.538878	FALSE	FALSE	FALSE	TBI	2	53603889	0.0239409	0.0159032	outcome	TRUE	reported	textfile	ebi-a-GCST90017092	2	53831026	0.0106807	1.91509e-06	14306	order Bacteroidales|| id:ebi-a-GCST90017092	TRUE	reported	igd	2	TRUE	22.6569
rs2363574	T	C	T	C	0.222741	-0.00445396		0.961468	FALSE	FALSE	FALSE	TBI	1	200143435	0.913917	0.0412025	outcome	TRUE	reported	textfile	ebi-a-GCST90017092	1	200112563	0.0508055	9.93482e-06	14306	order Bacteroidales|| id:ebi-a-GCST90017092	TRUE	reported	igd	2	TRUE	19.2211
rs4916508	A	G	A	G	0.0466729	0.00250333		0.575305	FALSE	FALSE	FALSE	TBI	3	196209918	0.87564	0.0159958	outcome	TRUE	reported	textfile	ebi-a-GCST90017092	3	195936789	0.0105312	8.4711e-06	14306	order Bacteroidales|| id:ebi-a-GCST90017092	TRUE	reported	igd	2	TRUE	19.6415
rs55773148	G	A	G	A	-0.121514	-0.024245		0.0534636	FALSE	FALSE	FALSE	TBI	13	69948897	0.489676	0.0350957	outcome	TRUE	reported	textfile	ebi-a-GCST90017092	13	70523029	0.0236759	3.89583e-07	14306	order Bacteroidales|| id:ebi-a-GCST90017092	TRUE	reported	igd	2	TRUE	26.3414
rs62531359	T	G	T	G	0.0655728	0.0492383		0.181994	FALSE	FALSE	FALSE	TBI	8	70003946	0.0167919	0.0205911	outcome	TRUE	reported	textfile	ebi-a-GCST90017092	8	70916181	0.0149891	9.08657e-06	14306	order Bacteroidales|| id:ebi-a-GCST90017092	TRUE	reported	igd	2	TRUE	19.138
rs62575403	C	T	C	T	0.140055	-0.00731009		0.0427824	FALSE	FALSE	FALSE	TBI	9	133628698	0.852179	0.0392299	outcome	TRUE	reported	textfile	ebi-a-GCST90017092	9	136493820	0.0311128	7.06122e-06	14306	order Bacteroidales|| id:ebi-a-GCST90017092	TRUE	reported	igd	2	TRUE	20.2637
rs72706335	T	C	T	C	-0.22241	-5.3928e-05		0.0246763	FALSE	FALSE	FALSE	TBI	1	157525648	0.999159	0.0511922	outcome	TRUE	reported	textfile	ebi-a-GCST90017092	1	157495438	0.0493458	7.65526e-06	14306	order Bacteroidales|| id:ebi-a-GCST90017092	TRUE	reported	igd	2	TRUE	20.3146
rs73975615	G	A	G	A	-0.207018	0.0969944		0.0074596	FALSE	FALSE	FALSE	TBI	17	6557880	0.300509	0.0936836	outcome	TRUE	reported	textfile	ebi-a-GCST90017092	17	6461200	0.0442633	1.21616e-06	14306	order Bacteroidales|| id:ebi-a-GCST90017092	TRUE	reported	igd	2	TRUE	21.874
rs7631304	G	A	G	A	-0.0645771	-0.0418834		0.147108	FALSE	FALSE	FALSE	TBI	3	89290377	0.060431	0.0223065	outcome	TRUE	reported	textfile	ebi-a-GCST90017092	3	89339527	0.0132957	8.36778e-07	14306	order Bacteroidales|| id:ebi-a-GCST90017092	TRUE	reported	igd	2	TRUE	23.5904
rs79585701	A	C	A	C	0.0646823	-0.00594913		0.141362	FALSE	FALSE	FALSE	TBI	8	13252676	0.793317	0.0227061	outcome	TRUE	reported	textfile	ebi-a-GCST90017092	8	13110185	0.0149628	9.98596e-06	14306	order Bacteroidales|| id:ebi-a-GCST90017092	TRUE	reported	igd	2	TRUE	18.6872
rs929878	T	C	T	C	0.0548532	-0.000367325		0.78702	FALSE	FALSE	FALSE	TBI	16	74256742	0.984837	0.019328	outcome	TRUE	reported	textfile	ebi-a-GCST90017092	16	74290641	0.012153	4.7338e-06	14306	order Bacteroidales|| id:ebi-a-GCST90017092	TRUE	reported	igd	2	TRUE	20.3722
rs10831953	G	A	G	A	0.0537537	-0.000749841		0.299218	FALSE	FALSE	FALSE	TBI	11	13076504	0.965357	0.0172645	outcome	TRUE	reported	textfile	ebi-a-GCST90017093	11	13098051	0.0123746	9.94741e-06	14306	order Bifidobacteriales|| id:ebi-a-GCST90017093	TRUE	reported	igd	2	TRUE	18.8692
rs12446429	T	C	T	C	0.0810099	0.0076905		0.195795	FALSE	FALSE	FALSE	TBI	16	848055	0.705635	0.0203601	outcome	TRUE	reported	textfile	ebi-a-GCST90017093	16	898055	0.019073	8.52884e-06	14306	order Bifidobacteriales|| id:ebi-a-GCST90017093	TRUE	reported	igd	2	TRUE	18.0401
rs13020688	G	A	G	A	0.0584045	-0.0326674		0.304029	FALSE	FALSE	FALSE	TBI	2	192013806	0.0584965	0.0172665	outcome	TRUE	reported	textfile	ebi-a-GCST90017093	2	192878532	0.0122081	1.57373e-06	14306	order Bifidobacteriales|| id:ebi-a-GCST90017093	TRUE	reported	igd	2	TRUE	22.8874
rs182549	T	C	T	C	-0.11707	-0.00634829		0.602323	FALSE	FALSE	FALSE	TBI	2	135859184	0.697702	0.0163437	outcome	TRUE	reported	textfile	ebi-a-GCST90017093	2	136616754	0.0126703	5.94155e-20	14306	order Bifidobacteriales|| id:ebi-a-GCST90017093	TRUE	reported	igd	2	TRUE	85.3724
rs4957061	T	C	T	C	0.0569873	0.0191205		0.422032	FALSE	FALSE	FALSE	TBI	5	520981	0.235986	0.0161344	outcome	TRUE	reported	textfile	ebi-a-GCST90017093	5	521096	0.0116907	1.1517e-06	14306	order Bifidobacteriales|| id:ebi-a-GCST90017093	TRUE	reported	igd	2	TRUE	23.7616
rs540489	T	G	T	G	-0.0632518	-0.0196555		0.175944	FALSE	FALSE	FALSE	TBI	17	74901626	0.345755	0.0208468	outcome	TRUE	reported	textfile	ebi-a-GCST90017093	17	72897722	0.013817	5.36809e-06	14306	order Bifidobacteriales|| id:ebi-a-GCST90017093	TRUE	reported	igd	2	TRUE	20.9565
rs55888705	A	G	A	G	0.053673	0.0246603		0.280885	FALSE	FALSE	FALSE	TBI	4	1516099	0.160791	0.0175842	outcome	TRUE	reported	textfile	ebi-a-GCST90017093	4	1517826	0.0120586	8.66204e-06	14306	order Bifidobacteriales|| id:ebi-a-GCST90017093	TRUE	reported	igd	2	TRUE	19.8115
rs6899771	A	G	A	G	-0.0914312	0.0181014		0.100664	FALSE	FALSE	FALSE	TBI	6	96958344	0.489827	0.0262118	outcome	TRUE	reported	textfile	ebi-a-GCST90017093	6	97406220	0.0202604	7.27998e-06	14306	order Bifidobacteriales|| id:ebi-a-GCST90017093	TRUE	reported	igd	2	TRUE	20.3654
rs7174549	T	C	T	C	-0.0551726	0.000607426		0.640794	FALSE	FALSE	FALSE	TBI	15	91920073	0.970626	0.0164959	outcome	TRUE	reported	textfile	ebi-a-GCST90017093	15	92463303	0.0124655	6.86784e-06	14306	order Bifidobacteriales|| id:ebi-a-GCST90017093	TRUE	reported	igd	2	TRUE	19.5897
rs7322849	T	C	T	C	0.110676	0.0560143		0.0908803	FALSE	FALSE	FALSE	TBI	13	112205515	0.042778	0.0276495	outcome	TRUE	reported	textfile	ebi-a-GCST90017093	13	112859829	0.0200996	1.74032e-08	14306	order Bifidobacteriales|| id:ebi-a-GCST90017093	TRUE	reported	igd	2	TRUE	30.3202
rs857444	C	T	C	T	0.0553965	-0.0348334		0.370152	FALSE	FALSE	FALSE	TBI	6	14617360	0.0338384	0.0164154	outcome	TRUE	reported	textfile	ebi-a-GCST90017093	6	14617591	0.0120669	3.8249e-06	14306	order Bifidobacteriales|| id:ebi-a-GCST90017093	TRUE	reported	igd	2	TRUE	21.0753
rs1511453	A	G	A	G	0.0910999	-0.0332181		0.0581983	FALSE	FALSE	FALSE	TBI	4	23586839	0.326286	0.0338401	outcome	TRUE	reported	textfile	ebi-a-GCST90017094	4	23588462	0.0199479	8.00092e-06	14306	order Burkholderiales|| id:ebi-a-GCST90017094	TRUE	reported	igd	2	TRUE	20.8565
rs1928341	G	A	G	A	-0.0507782	0.0189404		0.595044	FALSE	FALSE	FALSE	TBI	1	153267537	0.239727	0.0161103	outcome	TRUE	reported	textfile	ebi-a-GCST90017094	1	153240013	0.0110587	4.51513e-06	14306	order Burkholderiales|| id:ebi-a-GCST90017094	TRUE	reported	igd	2	TRUE	21.0837
rs2321387	G	A	G	A	-0.0508514	0.0180049		0.430108	FALSE	FALSE	FALSE	TBI	13	58115206	0.260031	0.0159857	outcome	TRUE	reported	textfile	ebi-a-GCST90017094	13	58689340	0.0109588	3.25784e-06	14306	order Burkholderiales|| id:ebi-a-GCST90017094	TRUE	reported	igd	2	TRUE	21.5318
rs2613606	T	C	T	C	0.0499561	0.00473945		0.581536	FALSE	FALSE	FALSE	TBI	7	111644969	0.768244	0.0160837	outcome	TRUE	reported	textfile	ebi-a-GCST90017094	7	111285025	0.0109264	4.13361e-06	14306	order Burkholderiales|| id:ebi-a-GCST90017094	TRUE	reported	igd	2	TRUE	20.9037
rs4033856	T	C	T	C	-0.0833445	-0.0431374		0.912443	FALSE	FALSE	FALSE	TBI	4	45640468	0.124166	0.0280565	outcome	TRUE	reported	textfile	ebi-a-GCST90017094	4	45642485	0.0167489	5.66826e-07	14306	order Burkholderiales|| id:ebi-a-GCST90017094	TRUE	reported	igd	2	TRUE	24.7617
rs6087811	T	G	T	G	-0.101587	0.00597455		0.101009	FALSE	FALSE	FALSE	TBI	20	32008327	0.819527	0.0261866	outcome	TRUE	reported	textfile	ebi-a-GCST90017094	20	30596130	0.0198817	2.88377e-07	14306	order Burkholderiales|| id:ebi-a-GCST90017094	TRUE	reported	igd	2	TRUE	26.1077
rs62191117	A	G	A	G	0.0679995	-0.00534477		0.205711	FALSE	FALSE	FALSE	TBI	2	238979079	0.785328	0.0196222	outcome	TRUE	reported	textfile	ebi-a-GCST90017094	2	239900775	0.0132471	2.791e-07	14306	order Burkholderiales|| id:ebi-a-GCST90017094	TRUE	reported	igd	2	TRUE	26.3493
rs62395635	T	C	T	C	0.109911	-0.0361217		0.0615809	FALSE	FALSE	FALSE	TBI	5	174070793	0.274499	0.0330555	outcome	TRUE	reported	textfile	ebi-a-GCST90017094	5	173497796	0.0236375	2.90228e-06	14306	order Burkholderiales|| id:ebi-a-GCST90017094	TRUE	reported	igd	2	TRUE	21.6212
rs75242906	C	T	C	T	-0.120974	0.012754		0.0834742	FALSE	FALSE	FALSE	TBI	15	56494209	0.658108	0.0288208	outcome	TRUE	reported	textfile	ebi-a-GCST90017094	15	56786407	0.0281273	9.74518e-06	14306	order Burkholderiales|| id:ebi-a-GCST90017094	TRUE	reported	igd	2	TRUE	18.4981
rs7638039	T	C	T	C	0.0580987	-0.00972856		0.246548	FALSE	FALSE	FALSE	TBI	3	70539788	0.596048	0.0183525	outcome	TRUE	reported	textfile	ebi-a-GCST90017094	3	70588939	0.012673	4.83593e-06	14306	order Burkholderiales|| id:ebi-a-GCST90017094	TRUE	reported	igd	2	TRUE	21.0172
rs10774377	G	A	G	A	-0.0523003	-0.0185046		0.564533	FALSE	FALSE	FALSE	TBI	12	5833353	0.246389	0.0159637	outcome	TRUE	reported	textfile	ebi-a-GCST90017095	12	5942519	0.0113859	3.80899e-06	14306	order Clostridiales|| id:ebi-a-GCST90017095	TRUE	reported	igd	2	TRUE	21.0996
rs112334273	G	A	G	A	0.0639383	-0.0226676		0.277311	FALSE	FALSE	FALSE	TBI	21	39331325	0.19955	0.0176699	outcome	TRUE	reported	textfile	ebi-a-GCST90017095	21	40703251	0.0127404	4.07258e-07	14306	order Clostridiales|| id:ebi-a-GCST90017095	TRUE	reported	igd	2	TRUE	25.1858
rs13105690	C	T	C	T	0.0527441	-0.0141433		0.715111	FALSE	FALSE	FALSE	TBI	4	7418457	0.421723	0.0176036	outcome	TRUE	reported	textfile	ebi-a-GCST90017095	4	7420184	0.011818	9.36807e-06	14306	order Clostridiales|| id:ebi-a-GCST90017095	TRUE	reported	igd	2	TRUE	19.9186
rs13179700	C	T	C	T	-0.0510953	-0.00727344		0.65514	FALSE	FALSE	FALSE	TBI	5	149698225	0.663083	0.0166952	outcome	TRUE	reported	textfile	ebi-a-GCST90017095	5	149077788	0.0109569	3.52111e-06	14306	order Clostridiales|| id:ebi-a-GCST90017095	TRUE	reported	igd	2	TRUE	21.7464
rs1842454	G	A	G	A	-0.0543676	0.00646654		0.187101	FALSE	FALSE	FALSE	TBI	5	105724661	0.750129	0.0203051	outcome	TRUE	reported	textfile	ebi-a-GCST90017095	5	105060362	0.012734	9.91745e-06	14306	order Clostridiales|| id:ebi-a-GCST90017095	TRUE	reported	igd	2	TRUE	18.2285
rs2273429	A	G	A	G	-0.0726191	-0.0188024		0.105106	FALSE	FALSE	FALSE	TBI	14	52027354	0.465502	0.0257632	outcome	TRUE	reported	textfile	ebi-a-GCST90017095	14	52494072	0.0153105	4.16869e-06	14306	order Clostridiales|| id:ebi-a-GCST90017095	TRUE	reported	igd	2	TRUE	22.4969
rs290772	G	A	G	A	0.084254	-0.0102928		0.0534519	FALSE	FALSE	FALSE	TBI	2	101509758	0.770201	0.0352356	outcome	TRUE	reported	textfile	ebi-a-GCST90017095	2	102126220	0.0196297	9.9977e-06	14306	order Clostridiales|| id:ebi-a-GCST90017095	TRUE	reported	igd	2	TRUE	18.4227
rs6442336	T	C	T	C	0.0547729	0.0284969		0.747389	FALSE	FALSE	FALSE	TBI	3	12829387	0.118478	0.0182533	outcome	TRUE	reported	textfile	ebi-a-GCST90017095	3	12870886	0.0124169	9.62565e-06	14306	order Clostridiales|| id:ebi-a-GCST90017095	TRUE	reported	igd	2	TRUE	19.4583
rs6814436	C	T	C	T	-0.0741858	-0.0236764		0.858537	FALSE	FALSE	FALSE	TBI	4	160586149	0.296006	0.0226561	outcome	TRUE	reported	textfile	ebi-a-GCST90017095	4	161507301	0.0150814	9.06296e-07	14306	order Clostridiales|| id:ebi-a-GCST90017095	TRUE	reported	igd	2	TRUE	24.1968
rs6815608	C	T	C	T	-0.104089	-0.0113947		0.84912	FALSE	FALSE	FALSE	TBI	4	151210592	0.604377	0.0219924	outcome	TRUE	reported	textfile	ebi-a-GCST90017095	4	152131744	0.0210883	3.71989e-07	14306	order Clostridiales|| id:ebi-a-GCST90017095	TRUE	reported	igd	2	TRUE	24.3628
rs72738886	T	C	T	C	0.0865333	0.0259869		0.0755781	FALSE	FALSE	FALSE	TBI	5	35770448	0.388155	0.0301134	outcome	TRUE	reported	textfile	ebi-a-GCST90017095	5	35770550	0.0190392	8.4157e-06	14306	order Clostridiales|| id:ebi-a-GCST90017095	TRUE	reported	igd	2	TRUE	20.6571
rs76767978	G	A	G	A	0.0699806	0.0268608		0.150157	FALSE	FALSE	FALSE	TBI	3	131653136	0.22603	0.0221871	outcome	TRUE	reported	textfile	ebi-a-GCST90017095	3	131371980	0.0156318	8.17561e-06	14306	order Clostridiales|| id:ebi-a-GCST90017095	TRUE	reported	igd	2	TRUE	20.0418
rs992074	T	C	T	C	-0.255441	0.0642616		0.976715	FALSE	FALSE	FALSE	TBI	21	17195484	0.223787	0.0528241	outcome	TRUE	reported	textfile	ebi-a-GCST90017095	21	18567802	0.0508788	8.95385e-07	14306	order Clostridiales|| id:ebi-a-GCST90017095	TRUE	reported	igd	2	TRUE	25.2062
rs11073596	G	T	G	T	-0.0510212	0.0252209		0.617869	FALSE	FALSE	FALSE	TBI	15	85890348	0.123469	0.0163732	outcome	TRUE	reported	textfile	ebi-a-GCST90017096	15	86433579	0.0114339	8.14442e-06	14306	order Coriobacteriales|| id:ebi-a-GCST90017096	TRUE	reported	igd	2	TRUE	19.9119
rs11250875	T	C	T	C	0.06075	-0.00955163		0.214181	FALSE	FALSE	FALSE	TBI	10	1880537	0.62054	0.0192929	outcome	TRUE	reported	textfile	ebi-a-GCST90017096	10	1922731	0.0130939	4.82848e-06	14306	order Coriobacteriales|| id:ebi-a-GCST90017096	TRUE	reported	igd	2	TRUE	21.5256
rs11656361	A	C	A	C	0.0773006	0.0170234		0.18298	FALSE	FALSE	FALSE	TBI	17	8218014	0.405201	0.0204517	outcome	TRUE	reported	textfile	ebi-a-GCST90017096	17	8121332	0.017553	8.0201e-06	14306	order Coriobacteriales|| id:ebi-a-GCST90017096	TRUE	reported	igd	2	TRUE	19.3938
rs12974142	G	A	G	A	0.0789796	-0.0371457		0.0703806	FALSE	FALSE	FALSE	TBI	19	52391913	0.229162	0.0308899	outcome	TRUE	reported	textfile	ebi-a-GCST90017096	19	52895166	0.0177205	8.51236e-06	14306	order Coriobacteriales|| id:ebi-a-GCST90017096	TRUE	reported	igd	2	TRUE	19.8645
rs13307134	T	C	T	C	-0.0565686	-0.0320581		0.833405	FALSE	FALSE	FALSE	TBI	7	105444233	0.132011	0.0212838	outcome	TRUE	reported	textfile	ebi-a-GCST90017096	7	105084680	0.0126265	7.79938e-06	14306	order Coriobacteriales|| id:ebi-a-GCST90017096	TRUE	reported	igd	2	TRUE	20.0717
rs1397793	A	G	A	G	0.0498855	-0.00808816		0.690568	FALSE	FALSE	FALSE	TBI	5	91175634	0.640764	0.0173331	outcome	TRUE	reported	textfile	ebi-a-GCST90017096	5	90471451	0.0112446	9.77372e-06	14306	order Coriobacteriales|| id:ebi-a-GCST90017096	TRUE	reported	igd	2	TRUE	19.6816
rs1816223	G	A	G	A	0.0586265	-0.0135147		0.799744	FALSE	FALSE	FALSE	TBI	12	11341087	0.494231	0.01977	outcome	TRUE	reported	textfile	ebi-a-GCST90017096	12	11494021	0.0129006	4.84117e-06	14306	order Coriobacteriales|| id:ebi-a-GCST90017096	TRUE	reported	igd	2	TRUE	20.6523
rs240104	T	C	T	C	-0.0603429	0.0203684		0.284412	FALSE	FALSE	FALSE	TBI	1	176602295	0.248381	0.0176458	outcome	TRUE	reported	textfile	ebi-a-GCST90017096	1	176571431	0.0126849	1.51604e-06	14306	order Coriobacteriales|| id:ebi-a-GCST90017096	TRUE	reported	igd	2	TRUE	22.6297
rs2442778	A	G	A	G	0.116408	-0.0368723		0.948248	FALSE	FALSE	FALSE	TBI	3	11612938	0.301858	0.0357131	outcome	TRUE	reported	textfile	ebi-a-GCST90017096	3	11654412	0.0258545	9.02693e-06	14306	order Coriobacteriales|| id:ebi-a-GCST90017096	TRUE	reported	igd	2	TRUE	20.2718
rs3025411	A	G	A	G	0.0926543	-0.0159815		0.107627	FALSE	FALSE	FALSE	TBI	9	133647784	0.532581	0.0256086	outcome	TRUE	reported	textfile	ebi-a-GCST90017096	9	136512906	0.0209468	8.26913e-06	14306	order Coriobacteriales|| id:ebi-a-GCST90017096	TRUE	reported	igd	2	TRUE	19.5657
rs34739816	G	T	G	T	0.0965017	-0.0577045		0.0580882	FALSE	FALSE	FALSE	TBI	17	39220432	0.0881231	0.0338367	outcome	TRUE	reported	textfile	ebi-a-GCST90017096	17	37376685	0.0207666	3.88356e-06	14306	order Coriobacteriales|| id:ebi-a-GCST90017096	TRUE	reported	igd	2	TRUE	21.5943
rs67561917	A	G	A	G	-0.0714367	0.014254		0.181263	FALSE	FALSE	FALSE	TBI	20	63440724	0.488061	0.0205569	outcome	TRUE	reported	textfile	ebi-a-GCST90017096	20	62072077	0.0154113	5.39126e-06	14306	order Coriobacteriales|| id:ebi-a-GCST90017096	TRUE	reported	igd	2	TRUE	21.4864
rs719099	A	G	A	G	0.0778402	-0.0264431		0.0982811	FALSE	FALSE	FALSE	TBI	10	64039457	0.319828	0.026581	outcome	TRUE	reported	textfile	ebi-a-GCST90017096	10	65799217	0.0155815	5.43313e-07	14306	order Coriobacteriales|| id:ebi-a-GCST90017096	TRUE	reported	igd	2	TRUE	24.9568
rs8010111	A	G	A	G	0.103377	0.0431192		0.919064	FALSE	FALSE	FALSE	TBI	14	39191305	0.135289	0.0288699	outcome	TRUE	reported	textfile	ebi-a-GCST90017096	14	39660509	0.0229286	6.8962e-06	14306	order Coriobacteriales|| id:ebi-a-GCST90017096	TRUE	reported	igd	2	TRUE	20.3279
rs112381107	C	T	C	T	0.21009	-0.0081614		0.063309	FALSE	FALSE	FALSE	TBI	9	15269707	0.803927	0.0328732	outcome	TRUE	reported	textfile	ebi-a-GCST90017097	9	15269705	0.0456974	3.21655e-06	14306	order Desulfovibrionales|| id:ebi-a-GCST90017097	TRUE	reported	igd	2	TRUE	21.1362
rs11599763	C	T	C	T	0.0554862	-0.00458618		0.592587	FALSE	FALSE	FALSE	TBI	10	11813600	0.776739	0.0161729	outcome	TRUE	reported	textfile	ebi-a-GCST90017097	10	11855599	0.0117486	2.60699e-06	14306	order Desulfovibrionales|| id:ebi-a-GCST90017097	TRUE	reported	igd	2	TRUE	22.3048
rs17791387	A	G	A	G	-0.0727501	0.028015		0.0952582	FALSE	FALSE	FALSE	TBI	9	79219511	0.301401	0.0271087	outcome	TRUE	reported	textfile	ebi-a-GCST90017097	9	81834426	0.0154369	2.25294e-06	14306	order Desulfovibrionales|| id:ebi-a-GCST90017097	TRUE	reported	igd	2	TRUE	22.2099
rs186073	T	C	T	C	0.0529219	-0.00609695		0.394936	FALSE	FALSE	FALSE	TBI	3	31091909	0.706158	0.0161713	outcome	TRUE	reported	textfile	ebi-a-GCST90017097	3	31133401	0.0118542	8.7444e-06	14306	order Desulfovibrionales|| id:ebi-a-GCST90017097	TRUE	reported	igd	2	TRUE	19.9309
rs2692012	G	A	G	A	-0.112244	-0.00886157		0.945087	FALSE	FALSE	FALSE	TBI	1	204022477	0.798754	0.0347567	outcome	TRUE	reported	textfile	ebi-a-GCST90017097	1	203991605	0.0253553	2.27023e-06	14306	order Desulfovibrionales|| id:ebi-a-GCST90017097	TRUE	reported	igd	2	TRUE	19.597
rs2838334	G	A	G	A	0.0569024	-0.016141		0.343569	FALSE	FALSE	FALSE	TBI	21	43645080	0.331723	0.0166291	outcome	TRUE	reported	textfile	ebi-a-GCST90017097	21	45064961	0.0124223	4.16793e-06	14306	order Desulfovibrionales|| id:ebi-a-GCST90017097	TRUE	reported	igd	2	TRUE	20.9825
rs3935584	C	T	C	T	-0.0524466	0.010617		0.53297	FALSE	FALSE	FALSE	TBI	2	233064573	0.504113	0.015893	outcome	TRUE	reported	textfile	ebi-a-GCST90017097	2	233929283	0.0115749	7.19747e-06	14306	order Desulfovibrionales|| id:ebi-a-GCST90017097	TRUE	reported	igd	2	TRUE	20.5305
rs4506934	C	T	C	T	-0.0953383	-0.00214597		0.117704	FALSE	FALSE	FALSE	TBI	17	2953368	0.930417	0.0245759	outcome	TRUE	reported	textfile	ebi-a-GCST90017097	17	2856662	0.0201367	2.42996e-06	14306	order Desulfovibrionales|| id:ebi-a-GCST90017097	TRUE	reported	igd	2	TRUE	22.416
rs6058181	C	T	C	T	0.0836765	0.0357173		0.162815	FALSE	FALSE	FALSE	TBI	20	35106998	0.0958253	0.0214461	outcome	TRUE	reported	textfile	ebi-a-GCST90017097	20	33694801	0.0166098	2.52773e-07	14306	order Desulfovibrionales|| id:ebi-a-GCST90017097	TRUE	reported	igd	2	TRUE	25.3792
rs62020470	A	G	A	G	-0.0573633	-0.0353452		0.178627	FALSE	FALSE	FALSE	TBI	15	95617836	0.0874782	0.0206835	outcome	TRUE	reported	textfile	ebi-a-GCST90017097	15	96161065	0.0129462	7.50983e-06	14306	order Desulfovibrionales|| id:ebi-a-GCST90017097	TRUE	reported	igd	2	TRUE	19.6329
rs72647048	T	C	T	C	-0.0772459	0.0317324		0.112816	FALSE	FALSE	FALSE	TBI	8	56952819	0.20524	0.02505	outcome	TRUE	reported	textfile	ebi-a-GCST90017097	8	57865378	0.0170876	9.00285e-06	14306	order Desulfovibrionales|| id:ebi-a-GCST90017097	TRUE	reported	igd	2	TRUE	20.4357
rs9928243	C	A	C	A	-0.0544713	0.00412545		0.47275	FALSE	FALSE	FALSE	TBI	16	71507738	0.795189	0.0158929	outcome	TRUE	reported	textfile	ebi-a-GCST90017097	16	71541641	0.0117811	3.96634e-06	14306	order Desulfovibrionales|| id:ebi-a-GCST90017097	TRUE	reported	igd	2	TRUE	21.3778
rs11026530	T	C	T	C	0.0822408	-0.0179977		0.150484	FALSE	FALSE	FALSE	TBI	11	22357551	0.416921	0.0221708	outcome	TRUE	reported	textfile	ebi-a-GCST90017098	11	22379097	0.0186379	9.42692e-06	14306	order Enterobacteriales|| id:ebi-a-GCST90017098	TRUE	reported	igd	2	TRUE	19.4707
rs2374342	C	A	C	A	0.0582927	0.0401795		0.41393	FALSE	FALSE	FALSE	TBI	2	41906402	0.0122011	0.0160315	outcome	TRUE	reported	textfile	ebi-a-GCST90017098	2	42133542	0.0126195	4.51617e-06	14306	order Enterobacteriales|| id:ebi-a-GCST90017098	TRUE	reported	igd	2	TRUE	21.3375
rs35673018	G	A	G	A	0.0899642	0.0242612		0.089686	FALSE	FALSE	FALSE	TBI	16	54293833	0.382118	0.0277588	outcome	TRUE	reported	textfile	ebi-a-GCST90017098	16	54327745	0.0202934	7.63115e-06	14306	order Enterobacteriales|| id:ebi-a-GCST90017098	TRUE	reported	igd	2	TRUE	19.653
rs504442	T	G	T	G	0.084159	-0.0206535		0.10468	FALSE	FALSE	FALSE	TBI	18	57478315	0.425955	0.0259422	outcome	TRUE	reported	textfile	ebi-a-GCST90017098	18	55145547	0.0189479	5.17095e-06	14306	order Enterobacteriales|| id:ebi-a-GCST90017098	TRUE	reported	igd	2	TRUE	19.7278
rs62210023	A	G	A	G	0.0606754	-0.00396839		0.344997	FALSE	FALSE	FALSE	TBI	20	56765036	0.811239	0.0166161	outcome	TRUE	reported	textfile	ebi-a-GCST90017098	20	55340092	0.0130125	3.13163e-06	14306	order Enterobacteriales|| id:ebi-a-GCST90017098	TRUE	reported	igd	2	TRUE	21.7422
rs78143293	A	G	A	G	-0.0848521	0.00143273		0.121556	FALSE	FALSE	FALSE	TBI	18	60005103	0.952939	0.024277	outcome	TRUE	reported	textfile	ebi-a-GCST90017098	18	57672335	0.0170415	1.19564e-06	14306	order Enterobacteriales|| id:ebi-a-GCST90017098	TRUE	reported	igd	2	TRUE	24.7919
rs79757635	C	A	C	A	0.0758597	-0.0207821		0.137688	FALSE	FALSE	FALSE	TBI	13	110188071	0.373127	0.0233341	outcome	TRUE	reported	textfile	ebi-a-GCST90017098	13	110840418	0.0171286	9.31859e-06	14306	order Enterobacteriales|| id:ebi-a-GCST90017098	TRUE	reported	igd	2	TRUE	19.6146
rs1074800	G	A	G	A	-0.0492438	-0.0145068		0.581219	FALSE	FALSE	FALSE	TBI	5	3002432	0.366114	0.0160513	outcome	TRUE	reported	textfile	ebi-a-GCST90017099	5	3002546	0.010887	6.14582e-06	14306	order Erysipelotrichales|| id:ebi-a-GCST90017099	TRUE	reported	igd	2	TRUE	20.4591
rs10781552	C	T	C	T	-0.0552212	-0.00165159		0.279911	FALSE	FALSE	FALSE	TBI	10	132083729	0.92524	0.0176009	outcome	TRUE	reported	textfile	ebi-a-GCST90017099	10	133897233	0.0116074	2.33115e-06	14306	order Erysipelotrichales|| id:ebi-a-GCST90017099	TRUE	reported	igd	2	TRUE	22.633
rs17530232	A	G	A	G	0.10305	-0.0291661		0.0532845	FALSE	FALSE	FALSE	TBI	13	39811320	0.409098	0.0353322	outcome	TRUE	reported	textfile	ebi-a-GCST90017099	13	40385457	0.0224648	2.79126e-06	14306	order Erysipelotrichales|| id:ebi-a-GCST90017099	TRUE	reported	igd	2	TRUE	21.0422
rs1884466	C	T	C	T	-0.0475363	0.0325432		0.520581	FALSE	FALSE	FALSE	TBI	1	63673525	0.0405705	0.0158911	outcome	TRUE	reported	textfile	ebi-a-GCST90017099	1	64139196	0.0106939	9.52708e-06	14306	order Erysipelotrichales|| id:ebi-a-GCST90017099	TRUE	reported	igd	2	TRUE	19.7596
rs2300774	A	G	A	G	-0.0524152	0.0140379		0.56063	FALSE	FALSE	FALSE	TBI	3	196066841	0.377195	0.0158966	outcome	TRUE	reported	textfile	ebi-a-GCST90017099	3	195793712	0.0106784	8.95468e-07	14306	order Erysipelotrichales|| id:ebi-a-GCST90017099	TRUE	reported	igd	2	TRUE	24.0936
rs290833	T	G	T	G	-0.0497374	0.011717		0.494218	FALSE	FALSE	FALSE	TBI	1	96991871	0.460262	0.0158678	outcome	TRUE	reported	textfile	ebi-a-GCST90017099	1	97457427	0.0111376	8.02897e-06	14306	order Erysipelotrichales|| id:ebi-a-GCST90017099	TRUE	reported	igd	2	TRUE	19.9427
rs35161940	T	C	T	C	-0.0806041	-0.0179898		0.106947	FALSE	FALSE	FALSE	TBI	17	72331083	0.483337	0.0256651	outcome	TRUE	reported	textfile	ebi-a-GCST90017099	17	70327224	0.0167641	1.8451e-06	14306	order Erysipelotrichales|| id:ebi-a-GCST90017099	TRUE	reported	igd	2	TRUE	23.1182
rs4078432	T	C	T	C	0.0608929	-0.039896		0.827566	FALSE	FALSE	FALSE	TBI	14	48528003	0.0575639	0.0210089	outcome	TRUE	reported	textfile	ebi-a-GCST90017099	14	48997206	0.0133764	4.23107e-06	14306	order Erysipelotrichales|| id:ebi-a-GCST90017099	TRUE	reported	igd	2	TRUE	20.7231
rs56970041	T	G	T	G	0.0724145	-0.0372239		0.0613595	FALSE	FALSE	FALSE	TBI	14	79891267	0.26065	0.0330921	outcome	TRUE	reported	textfile	ebi-a-GCST90017099	14	80357610	0.0164471	5.40344e-06	14306	order Erysipelotrichales|| id:ebi-a-GCST90017099	TRUE	reported	igd	2	TRUE	19.3853
rs62504403	C	T	C	T	0.0681159	-0.0319005		0.195101	FALSE	FALSE	FALSE	TBI	8	38946033	0.110605	0.0199943	outcome	TRUE	reported	textfile	ebi-a-GCST90017099	8	38803551	0.0127883	1.12264e-07	14306	order Erysipelotrichales|| id:ebi-a-GCST90017099	TRUE	reported	igd	2	TRUE	28.3708
rs7234058	T	C	T	C	-0.0945759	-0.0381969		0.0900184	FALSE	FALSE	FALSE	TBI	18	5830508	0.16601	0.0275762	outcome	TRUE	reported	textfile	ebi-a-GCST90017099	18	5830507	0.0194091	9.12347e-07	14306	order Erysipelotrichales|| id:ebi-a-GCST90017099	TRUE	reported	igd	2	TRUE	23.7438
rs7826267	G	T	G	T	0.0839071	-0.0239639		0.931763	FALSE	FALSE	FALSE	TBI	8	3097430	0.456932	0.0322135	outcome	TRUE	reported	textfile	ebi-a-GCST90017099	8	2954952	0.0199131	9.28453e-06	14306	order Erysipelotrichales|| id:ebi-a-GCST90017099	TRUE	reported	igd	2	TRUE	17.755
rs8003149	C	T	C	T	0.0538798	-0.0215983		0.332948	FALSE	FALSE	FALSE	TBI	14	55689786	0.197955	0.0167767	outcome	TRUE	reported	textfile	ebi-a-GCST90017099	14	56156504	0.0116888	4.08479e-06	14306	order Erysipelotrichales|| id:ebi-a-GCST90017099	TRUE	reported	igd	2	TRUE	21.2477
rs11150282	T	C	T	C	0.098235	0.0159757		0.359847	FALSE	FALSE	FALSE	TBI	16	80459808	0.332965	0.0165011	outcome	TRUE	reported	textfile	ebi-a-GCST90017100	16	80493705	0.0197127	7.36055e-07	14306	order Gastranaerophilales|| id:ebi-a-GCST90017100	TRUE	reported	igd	2	TRUE	24.8336
rs113884518	T	C	T	C	-0.20591	-0.0144044		0.0244884	FALSE	FALSE	FALSE	TBI	9	24648999	0.778662	0.0512496	outcome	TRUE	reported	textfile	ebi-a-GCST90017100	9	24648997	0.0455376	7.7398e-06	14306	order Gastranaerophilales|| id:ebi-a-GCST90017100	TRUE	reported	igd	2	TRUE	20.4463
rs28678345	T	C	T	C	0.213083	-0.0527106		0.0489226	FALSE	FALSE	FALSE	TBI	17	55828967	0.154482	0.0370191	outcome	TRUE	reported	textfile	ebi-a-GCST90017100	17	53906328	0.0471377	8.05954e-06	14306	order Gastranaerophilales|| id:ebi-a-GCST90017100	TRUE	reported	igd	2	TRUE	20.4344
rs367480	A	G	A	G	0.0841649	-0.0205786		0.641657	FALSE	FALSE	FALSE	TBI	11	2916401	0.212858	0.0165191	outcome	TRUE	reported	textfile	ebi-a-GCST90017100	11	2937631	0.0185948	7.52419e-06	14306	order Gastranaerophilales|| id:ebi-a-GCST90017100	TRUE	reported	igd	2	TRUE	20.487
rs4129395	G	A	G	A	0.0904264	-0.0224828		0.486306	FALSE	FALSE	FALSE	TBI	9	113213109	0.155297	0.0158211	outcome	TRUE	reported	textfile	ebi-a-GCST90017100	9	115975389	0.0185253	1.21742e-06	14306	order Gastranaerophilales|| id:ebi-a-GCST90017100	TRUE	reported	igd	2	TRUE	23.8265
rs789069	A	C	A	C	-0.10413	0.0103518		0.140705	FALSE	FALSE	FALSE	TBI	18	1008277	0.649238	0.0227601	outcome	TRUE	reported	textfile	ebi-a-GCST90017100	18	1008278	0.0234459	6.5001e-06	14306	order Gastranaerophilales|| id:ebi-a-GCST90017100	TRUE	reported	igd	2	TRUE	19.725
rs79790072	T	C	T	C	0.226103	-0.00258005		0.0308459	FALSE	FALSE	FALSE	TBI	15	100207478	0.955138	0.0458622	outcome	TRUE	reported	textfile	ebi-a-GCST90017100	15	100747683	0.0488017	3.5381e-06	14306	order Gastranaerophilales|| id:ebi-a-GCST90017100	TRUE	reported	igd	2	TRUE	21.4656
rs8028558	A	G	A	G	0.08346	-0.0210189		0.35803	FALSE	FALSE	FALSE	TBI	15	61763554	0.202385	0.0164882	outcome	TRUE	reported	textfile	ebi-a-GCST90017100	15	62055753	0.0188504	9.78228e-06	14306	order Gastranaerophilales|| id:ebi-a-GCST90017100	TRUE	reported	igd	2	TRUE	19.6027
rs9864379	T	C	T	C	-0.160521	0.0111175		0.149861	FALSE	FALSE	FALSE	TBI	3	14265449	0.615445	0.0221325	outcome	TRUE	reported	textfile	ebi-a-GCST90017100	3	14306949	0.0292752	4.65876e-08	14306	order Gastranaerophilales|| id:ebi-a-GCST90017100	TRUE	reported	igd	2	TRUE	30.0652
rs11110282	A	G	A	G	-0.10239	-0.0289579		0.048346	FALSE	FALSE	FALSE	TBI	12	100191781	0.431801	0.0368368	outcome	TRUE	reported	textfile	ebi-a-GCST90017101	12	100585559	0.0217849	3.95667e-06	14306	order Lactobacillales|| id:ebi-a-GCST90017101	TRUE	reported	igd	2	TRUE	22.0904
rs11627423	C	A	C	A	0.0499263	0.017528		0.366593	FALSE	FALSE	FALSE	TBI	14	32731417	0.285148	0.0163993	outcome	TRUE	reported	textfile	ebi-a-GCST90017101	14	33200623	0.0109744	5.08757e-06	14306	order Lactobacillales|| id:ebi-a-GCST90017101	TRUE	reported	igd	2	TRUE	20.6965
rs11730038	G	A	G	A	-0.0605384	-0.00595866		0.295043	FALSE	FALSE	FALSE	TBI	4	97128348	0.732327	0.0174213	outcome	TRUE	reported	textfile	ebi-a-GCST90017101	4	98049499	0.0129052	5.09742e-06	14306	order Lactobacillales|| id:ebi-a-GCST90017101	TRUE	reported	igd	2	TRUE	22.0056
rs12797734	T	C	T	C	0.0571279	0.0179473		0.262228	FALSE	FALSE	FALSE	TBI	11	8310803	0.323066	0.018162	outcome	TRUE	reported	textfile	ebi-a-GCST90017101	11	8332350	0.0127113	7.76515e-06	14306	order Lactobacillales|| id:ebi-a-GCST90017101	TRUE	reported	igd	2	TRUE	20.1984
rs1595463	C	A	C	A	0.0479749	-0.0119468		0.538608	FALSE	FALSE	FALSE	TBI	2	230858942	0.45375	0.0159466	outcome	TRUE	reported	textfile	ebi-a-GCST90017101	2	231723657	0.0108801	7.44355e-06	14306	order Lactobacillales|| id:ebi-a-GCST90017101	TRUE	reported	igd	2	TRUE	19.443
rs2370083	G	T	G	T	-0.08054	0.0167336		0.0639832	FALSE	FALSE	FALSE	TBI	14	97060413	0.604813	0.0323359	outcome	TRUE	reported	textfile	ebi-a-GCST90017101	14	97526750	0.0180992	8.33489e-06	14306	order Lactobacillales|| id:ebi-a-GCST90017101	TRUE	reported	igd	2	TRUE	19.8018
rs2952251	G	A	G	A	0.0629317	0.0282432		0.77335	FALSE	FALSE	FALSE	TBI	8	10285654	0.136157	0.0189519	outcome	TRUE	reported	textfile	ebi-a-GCST90017101	8	10143164	0.0124177	3.36457e-07	14306	order Lactobacillales|| id:ebi-a-GCST90017101	TRUE	reported	igd	2	TRUE	25.6836
rs34989881	A	G	A	G	0.113479	-0.0196667		0.0483574	FALSE	FALSE	FALSE	TBI	19	51456601	0.604011	0.0379197	outcome	TRUE	reported	textfile	ebi-a-GCST90017101	19	51959855	0.0246452	4.09355e-06	14306	order Lactobacillales|| id:ebi-a-GCST90017101	TRUE	reported	igd	2	TRUE	21.2015
rs35344081	G	A	G	A	0.0642442	0.0209507		0.263174	FALSE	FALSE	FALSE	TBI	16	941253	0.243707	0.0179715	outcome	TRUE	reported	textfile	ebi-a-GCST90017101	16	991253	0.0127358	4.16064e-07	14306	order Lactobacillales|| id:ebi-a-GCST90017101	TRUE	reported	igd	2	TRUE	25.4458
rs4028634	C	T	C	T	-0.0532915	0.0119669		0.635462	FALSE	FALSE	FALSE	TBI	17	42683631	0.465746	0.0164061	outcome	TRUE	reported	textfile	ebi-a-GCST90017101	17	40835649	0.01101	1.34806e-06	14306	order Lactobacillales|| id:ebi-a-GCST90017101	TRUE	reported	igd	2	TRUE	23.4283
rs57872228	C	T	C	T	-0.0688415	-0.00772675		0.118113	FALSE	FALSE	FALSE	TBI	1	200449677	0.75322	0.0245764	outcome	TRUE	reported	textfile	ebi-a-GCST90017101	1	200418805	0.0146994	2.5825e-06	14306	order Lactobacillales|| id:ebi-a-GCST90017101	TRUE	reported	igd	2	TRUE	21.9332
rs74663707	C	T	C	T	0.0982594	-0.037965		0.065424	FALSE	FALSE	FALSE	TBI	3	184653436	0.236781	0.0320902	outcome	TRUE	reported	textfile	ebi-a-GCST90017101	3	184371224	0.0224613	8.39557e-06	14306	order Lactobacillales|| id:ebi-a-GCST90017101	TRUE	reported	igd	2	TRUE	19.1372
rs77558518	A	G	A	G	-0.106466	-0.00473757		0.0958165	FALSE	FALSE	FALSE	TBI	5	174746168	0.860215	0.0269026	outcome	TRUE	reported	textfile	ebi-a-GCST90017101	5	174173171	0.0223484	1.67436e-06	14306	order Lactobacillales|| id:ebi-a-GCST90017101	TRUE	reported	igd	2	TRUE	22.6949
rs78938557	T	C	T	C	0.10553	-0.0248407		0.0292516	FALSE	FALSE	FALSE	TBI	7	36309977	0.604157	0.0479149	outcome	TRUE	reported	textfile	ebi-a-GCST90017101	7	36349586	0.0233581	2.31089e-06	14306	order Lactobacillales|| id:ebi-a-GCST90017101	TRUE	reported	igd	2	TRUE	20.4116
rs9581006	T	C	T	C	-0.22583	-0.0207791		0.962935	FALSE	FALSE	FALSE	TBI	13	24399371	0.619742	0.0418751	outcome	TRUE	reported	textfile	ebi-a-GCST90017101	13	24973509	0.0469228	1.76596e-06	14306	order Lactobacillales|| id:ebi-a-GCST90017101	TRUE	reported	igd	2	TRUE	23.163
rs10202904	G	T	G	T	0.121754	0.0124286		0.591081	FALSE	FALSE	FALSE	TBI	2	124682691	0.441933	0.0161633	outcome	TRUE	reported	textfile	ebi-a-GCST90017102	2	125440268	0.0235357	3.01432e-07	14306	order Methanobacteriales|| id:ebi-a-GCST90017102	TRUE	reported	igd	2	TRUE	26.7616
rs10424197	A	G	A	G	0.111274	0.0276788		0.74577	FALSE	FALSE	FALSE	TBI	19	45936063	0.130038	0.0182825	outcome	TRUE	reported	textfile	ebi-a-GCST90017102	19	46439321	0.0247517	9.27897e-06	14306	order Methanobacteriales|| id:ebi-a-GCST90017102	TRUE	reported	igd	2	TRUE	20.2105
rs4257531	G	A	G	A	0.164498	0.0279342		0.10571	FALSE	FALSE	FALSE	TBI	3	2044483	0.281281	0.0259263	outcome	TRUE	reported	textfile	ebi-a-GCST90017102	3	2086167	0.0364959	7.44338e-06	14306	order Methanobacteriales|| id:ebi-a-GCST90017102	TRUE	reported	igd	2	TRUE	20.3158
rs56131665	G	A	G	A	0.178661	0.0199064		0.122969	FALSE	FALSE	FALSE	TBI	5	178733974	0.409125	0.0241163	outcome	TRUE	reported	textfile	ebi-a-GCST90017102	5	178160975	0.039298	6.17988e-06	14306	order Methanobacteriales|| id:ebi-a-GCST90017102	TRUE	reported	igd	2	TRUE	20.669
rs6508769	C	T	C	T	-0.153519	-0.0379876		0.852902	FALSE	FALSE	FALSE	TBI	19	28336853	0.0889836	0.0223353	outcome	TRUE	reported	textfile	ebi-a-GCST90017102	19	28827760	0.0344519	8.22527e-06	14306	order Methanobacteriales|| id:ebi-a-GCST90017102	TRUE	reported	igd	2	TRUE	19.8563
rs6776814	T	C	T	C	-0.199566	-0.0684294		0.0204026	FALSE	FALSE	FALSE	TBI	3	15011576	0.228003	0.0567635	outcome	TRUE	reported	textfile	ebi-a-GCST90017102	3	15053083	0.0411825	1.63061e-06	14306	order Methanobacteriales|| id:ebi-a-GCST90017102	TRUE	reported	igd	2	TRUE	23.4827
rs73068003	G	T	G	T	-0.15814	-0.0173271		0.0960979	FALSE	FALSE	FALSE	TBI	7	10734305	0.519224	0.0268828	outcome	TRUE	reported	textfile	ebi-a-GCST90017102	7	10773932	0.0351803	8.44578e-06	14306	order Methanobacteriales|| id:ebi-a-GCST90017102	TRUE	reported	igd	2	TRUE	20.2062
rs73457410	A	G	A	G	0.21534	0.0695573		0.0631273	FALSE	FALSE	FALSE	TBI	13	41382045	0.033059	0.0326351	outcome	TRUE	reported	textfile	ebi-a-GCST90017102	13	41956181	0.0436695	1.40854e-06	14306	order Methanobacteriales|| id:ebi-a-GCST90017102	TRUE	reported	igd	2	TRUE	24.316
rs75208022	C	T	C	T	-0.227245	-0.0336281		0.0947017	FALSE	FALSE	FALSE	TBI	12	21185927	0.214777	0.0271077	outcome	TRUE	reported	textfile	ebi-a-GCST90017102	12	21338861	0.048763	5.92107e-06	14306	order Methanobacteriales|| id:ebi-a-GCST90017102	TRUE	reported	igd	2	TRUE	21.7174
rs894996	C	A	C	A	0.216999	0.0442058		0.0699939	FALSE	FALSE	FALSE	TBI	4	103497150	0.154165	0.0310222	outcome	TRUE	reported	textfile	ebi-a-GCST90017102	4	104418307	0.0449076	1.87556e-06	14306	order Methanobacteriales|| id:ebi-a-GCST90017102	TRUE	reported	igd	2	TRUE	23.3494
rs11779863	G	A	G	A	-0.0772768	-0.0340061		0.159195	FALSE	FALSE	FALSE	TBI	8	15549321	0.118795	0.0218008	outcome	TRUE	reported	textfile	ebi-a-GCST90017103	8	15406830	0.0172171	6.68852e-06	14306	order Mollicutes RF9|| id:ebi-a-GCST90017103	TRUE	reported	igd	2	TRUE	20.1455
rs12566890	T	G	T	G	-0.103134	-0.00566711		0.13175	FALSE	FALSE	FALSE	TBI	1	61385192	0.809411	0.0234968	outcome	TRUE	reported	textfile	ebi-a-GCST90017103	1	61850864	0.0241775	8.11204e-06	14306	order Mollicutes RF9|| id:ebi-a-GCST90017103	TRUE	reported	igd	2	TRUE	18.1962
rs13100746	C	T	C	T	0.0638979	0.0217607		0.445179	FALSE	FALSE	FALSE	TBI	3	166128718	0.170675	0.0158833	outcome	TRUE	reported	textfile	ebi-a-GCST90017103	3	165846506	0.0142685	7.28853e-06	14306	order Mollicutes RF9|| id:ebi-a-GCST90017103	TRUE	reported	igd	2	TRUE	20.0547
rs17235252	T	C	T	C	-0.122002	-0.013063		0.119016	FALSE	FALSE	FALSE	TBI	7	82906721	0.593159	0.0244504	outcome	TRUE	reported	textfile	ebi-a-GCST90017103	7	82536037	0.0255463	2.15879e-06	14306	order Mollicutes RF9|| id:ebi-a-GCST90017103	TRUE	reported	igd	2	TRUE	22.8075
rs3932485	C	T	C	T	0.0626209	0.0306132		0.39185	FALSE	FALSE	FALSE	TBI	3	184475694	0.0588423	0.0162029	outcome	TRUE	reported	textfile	ebi-a-GCST90017103	3	184193482	0.0141623	9.92865e-06	14306	order Mollicutes RF9|| id:ebi-a-GCST90017103	TRUE	reported	igd	2	TRUE	19.5511
rs515984	C	T	C	T	0.0875451	0.0125218		0.884353	FALSE	FALSE	FALSE	TBI	10	3479267	0.614543	0.0248646	outcome	TRUE	reported	textfile	ebi-a-GCST90017103	10	3521459	0.0190685	6.61363e-06	14306	order Mollicutes RF9|| id:ebi-a-GCST90017103	TRUE	reported	igd	2	TRUE	21.0781
rs638542	A	G	A	G	0.070592	-0.0134718		0.711951	FALSE	FALSE	FALSE	TBI	1	109302630	0.4393	0.0174195	outcome	TRUE	reported	textfile	ebi-a-GCST90017103	1	109845252	0.0157049	5.17285e-06	14306	order Mollicutes RF9|| id:ebi-a-GCST90017103	TRUE	reported	igd	2	TRUE	20.2042
rs74603314	T	C	T	C	0.230767	0.0253163		0.0404353	FALSE	FALSE	FALSE	TBI	14	46050515	0.532597	0.0405679	outcome	TRUE	reported	textfile	ebi-a-GCST90017103	14	46519718	0.0489701	2.27641e-06	14306	order Mollicutes RF9|| id:ebi-a-GCST90017103	TRUE	reported	igd	2	TRUE	22.2068
rs76373661	G	A	G	A	0.0908218	-0.0289707		0.159362	FALSE	FALSE	FALSE	TBI	3	3729464	0.179766	0.0215961	outcome	TRUE	reported	textfile	ebi-a-GCST90017103	3	3771148	0.0202986	5.15941e-06	14306	order Mollicutes RF9|| id:ebi-a-GCST90017103	TRUE	reported	igd	2	TRUE	20.0193
rs7706512	A	G	A	G	-0.0657351	0.00555507		0.478376	FALSE	FALSE	FALSE	TBI	5	17443545	0.725671	0.0158314	outcome	TRUE	reported	textfile	ebi-a-GCST90017103	5	17443654	0.0138979	2.27206e-06	14306	order Mollicutes RF9|| id:ebi-a-GCST90017103	TRUE	reported	igd	2	TRUE	22.3716
rs7801843	A	G	A	G	-0.0869495	-0.00266081		0.152532	FALSE	FALSE	FALSE	TBI	7	4066073	0.903805	0.0220163	outcome	TRUE	reported	textfile	ebi-a-GCST90017103	7	4105705	0.0194509	9.46891e-06	14306	order Mollicutes RF9|| id:ebi-a-GCST90017103	TRUE	reported	igd	2	TRUE	19.9827
rs7853673	A	G	A	G	0.0624389	-0.0027953		0.537234	FALSE	FALSE	FALSE	TBI	9	113948961	0.860137	0.0158643	outcome	TRUE	reported	textfile	ebi-a-GCST90017103	9	116711241	0.0139833	6.73256e-06	14306	order Mollicutes RF9|| id:ebi-a-GCST90017103	TRUE	reported	igd	2	TRUE	19.9384
rs949341	A	G	A	G	-0.0656602	-0.00892762		0.721737	FALSE	FALSE	FALSE	TBI	11	112516062	0.614339	0.0177174	outcome	TRUE	reported	textfile	ebi-a-GCST90017103	11	112386785	0.0147216	7.73286e-06	14306	order Mollicutes RF9|| id:ebi-a-GCST90017103	TRUE	reported	igd	2	TRUE	19.8927
rs11251024	G	A	G	A	0.104201	0.0100454		0.263698	FALSE	FALSE	FALSE	TBI	10	2053532	0.577112	0.0180152	outcome	TRUE	reported	textfile	ebi-a-GCST90017104	10	2095726	0.0206737	6.62796e-07	14306	order NB1n|| id:ebi-a-GCST90017104	TRUE	reported	igd	2	TRUE	25.4043
rs11606187	A	G	A	G	-0.154539	0.0395454		0.144816	FALSE	FALSE	FALSE	TBI	11	91856434	0.077766	0.0224206	outcome	TRUE	reported	textfile	ebi-a-GCST90017104	11	91589600	0.0326288	3.30583e-06	14306	order NB1n|| id:ebi-a-GCST90017104	TRUE	reported	igd	2	TRUE	22.4323
rs13385922	T	C	T	C	0.0929494	0.00267466		0.346299	FALSE	FALSE	FALSE	TBI	2	233172678	0.872235	0.0166313	outcome	TRUE	reported	textfile	ebi-a-GCST90017104	2	234081324	0.0201348	3.96826e-06	14306	order NB1n|| id:ebi-a-GCST90017104	TRUE	reported	igd	2	TRUE	21.3107
rs166849	A	G	A	G	-0.0911053	-0.00120401		0.584844	FALSE	FALSE	FALSE	TBI	2	199914143	0.940224	0.0160559	outcome	TRUE	reported	textfile	ebi-a-GCST90017104	2	200778866	0.0202239	7.73891e-06	14306	order NB1n|| id:ebi-a-GCST90017104	TRUE	reported	igd	2	TRUE	20.2935
rs2172426	T	C	T	C	0.10212	-0.0178295		0.596186	FALSE	FALSE	FALSE	TBI	8	18371511	0.269973	0.0161627	outcome	TRUE	reported	textfile	ebi-a-GCST90017104	8	18229020	0.0198947	3.17424e-07	14306	order NB1n|| id:ebi-a-GCST90017104	TRUE	reported	igd	2	TRUE	26.3479
rs267959	G	A	G	A	-0.0988612	0.0194478		0.72346	FALSE	FALSE	FALSE	TBI	5	10737690	0.27102	0.0176683	outcome	TRUE	reported	textfile	ebi-a-GCST90017104	5	10737802	0.0209676	2.61993e-06	14306	order NB1n|| id:ebi-a-GCST90017104	TRUE	reported	igd	2	TRUE	22.2308
rs4383094	C	T	C	T	-0.149188	-0.0284026		0.858542	FALSE	FALSE	FALSE	TBI	15	81402631	0.21358	0.0228357	outcome	TRUE	reported	textfile	ebi-a-GCST90017104	15	81694972	0.0320662	4.28134e-06	14306	order NB1n|| id:ebi-a-GCST90017104	TRUE	reported	igd	2	TRUE	21.6458
rs60775321	T	C	T	C	-0.0962425	-0.0117285		0.288546	FALSE	FALSE	FALSE	TBI	15	96775441	0.502117	0.0174749	outcome	TRUE	reported	textfile	ebi-a-GCST90017104	15	97318671	0.0213842	7.10461e-06	14306	order NB1n|| id:ebi-a-GCST90017104	TRUE	reported	igd	2	TRUE	20.2557
rs72671304	T	C	T	C	0.172322	0.0219887		0.0747311	FALSE	FALSE	FALSE	TBI	14	38956767	0.465407	0.0301226	outcome	TRUE	reported	textfile	ebi-a-GCST90017104	14	39425971	0.0370028	3.79577e-06	14306	order NB1n|| id:ebi-a-GCST90017104	TRUE	reported	igd	2	TRUE	21.6876
rs7911787	G	T	G	T	-0.223071	0.00260298		0.031735	FALSE	FALSE	FALSE	TBI	10	96859811	0.953692	0.0448241	outcome	TRUE	reported	textfile	ebi-a-GCST90017104	10	98619568	0.0470232	3.38821e-06	14306	order NB1n|| id:ebi-a-GCST90017104	TRUE	reported	igd	2	TRUE	22.5041
rs8126061	T	C	T	C	-0.159135	0.0413352		0.125978	FALSE	FALSE	FALSE	TBI	20	3424592	0.0816695	0.0237411	outcome	TRUE	reported	textfile	ebi-a-GCST90017104	20	3405239	0.0351904	7.36326e-06	14306	order NB1n|| id:ebi-a-GCST90017104	TRUE	reported	igd	2	TRUE	20.4495
rs9542068	T	C	T	C	0.0990709	-0.000787701		0.336147	FALSE	FALSE	FALSE	TBI	13	69732699	0.962473	0.0167417	outcome	TRUE	reported	textfile	ebi-a-GCST90017104	13	70306831	0.0218149	6.52334e-06	14306	order NB1n|| id:ebi-a-GCST90017104	TRUE	reported	igd	2	TRUE	20.6246
rs10965428	C	A	C	A	-0.119902	0.0492719		0.0559187	FALSE	FALSE	FALSE	TBI	9	22718482	0.153623	0.034532	outcome	TRUE	reported	textfile	ebi-a-GCST90017105	9	22718481	0.0258219	4.29151e-06	14306	order Pasteurellales|| id:ebi-a-GCST90017105	TRUE	reported	igd	2	TRUE	21.5614
rs111582866	G	A	G	A	-0.113957	0.0578142		0.0881277	FALSE	FALSE	FALSE	TBI	16	48708578	0.0399227	0.0281396	outcome	TRUE	reported	textfile	ebi-a-GCST90017105	16	48742489	0.0256403	7.06627e-06	14306	order Pasteurellales|| id:ebi-a-GCST90017105	TRUE	reported	igd	2	TRUE	19.7531
rs12050685	A	G	A	G	-0.0670948	0.0114808		0.281048	FALSE	FALSE	FALSE	TBI	15	73185141	0.514168	0.0175989	outcome	TRUE	reported	textfile	ebi-a-GCST90017105	15	73477482	0.015239	9.18523e-06	14306	order Pasteurellales|| id:ebi-a-GCST90017105	TRUE	reported	igd	2	TRUE	19.385
rs16970009	A	G	A	G	0.187381	-0.0265116		0.019827	FALSE	FALSE	FALSE	TBI	17	34535582	0.647442	0.0579718	outcome	TRUE	reported	textfile	ebi-a-GCST90017105	17	32862601	0.0429572	7.31526e-06	14306	order Pasteurellales|| id:ebi-a-GCST90017105	TRUE	reported	igd	2	TRUE	19.0274
rs35510	A	G	A	G	0.122729	-0.0465676		0.0423232	FALSE	FALSE	FALSE	TBI	12	115054168	0.238735	0.0395259	outcome	TRUE	reported	textfile	ebi-a-GCST90017105	12	115491973	0.0264958	4.01578e-06	14306	order Pasteurellales|| id:ebi-a-GCST90017105	TRUE	reported	igd	2	TRUE	21.4556
rs4822728	T	C	T	C	0.0685479	-0.0112194		0.483033	FALSE	FALSE	FALSE	TBI	22	26495842	0.477816	0.0158061	outcome	TRUE	reported	textfile	ebi-a-GCST90017105	22	26891808	0.0149032	4.71846e-06	14306	order Pasteurellales|| id:ebi-a-GCST90017105	TRUE	reported	igd	2	TRUE	21.1558
rs6972479	A	G	A	G	-0.0781862	0.0210062		0.206407	FALSE	FALSE	FALSE	TBI	7	117278006	0.284656	0.0196335	outcome	TRUE	reported	textfile	ebi-a-GCST90017105	7	116918060	0.0175366	7.74819e-06	14306	order Pasteurellales|| id:ebi-a-GCST90017105	TRUE	reported	igd	2	TRUE	19.8779
rs72756943	G	A	G	A	0.13988	0.0194748		0.0664975	FALSE	FALSE	FALSE	TBI	5	26531799	0.541647	0.031909	outcome	TRUE	reported	textfile	ebi-a-GCST90017105	5	26531908	0.0303029	3.3522e-06	14306	order Pasteurellales|| id:ebi-a-GCST90017105	TRUE	reported	igd	2	TRUE	21.308
rs73139353	A	C	A	C	-0.222573	-0.0327029		0.088491	FALSE	FALSE	FALSE	TBI	3	98253370	0.242419	0.027976	outcome	TRUE	reported	textfile	ebi-a-GCST90017105	3	97972214	0.0484634	8.71325e-06	14306	order Pasteurellales|| id:ebi-a-GCST90017105	TRUE	reported	igd	2	TRUE	21.092
rs76022354	C	T	C	T	0.24289	0.0148462		0.0496306	FALSE	FALSE	FALSE	TBI	10	92546628	0.685105	0.0366113	outcome	TRUE	reported	textfile	ebi-a-GCST90017105	10	94306385	0.0500406	1.82856e-06	14306	order Pasteurellales|| id:ebi-a-GCST90017105	TRUE	reported	igd	2	TRUE	23.5599
rs78909003	T	C	T	C	-0.241159	-0.0153138		0.0547541	FALSE	FALSE	FALSE	TBI	9	102887960	0.660034	0.0348145	outcome	TRUE	reported	textfile	ebi-a-GCST90017105	9	105650242	0.0498372	2.04894e-06	14306	order Pasteurellales|| id:ebi-a-GCST90017105	TRUE	reported	igd	2	TRUE	23.4153
rs9382510	C	T	C	T	-0.0881865	-0.0158014		0.264748	FALSE	FALSE	FALSE	TBI	6	55583693	0.381127	0.0180418	outcome	TRUE	reported	textfile	ebi-a-GCST90017105	6	55448491	0.0169965	2.476e-07	14306	order Pasteurellales|| id:ebi-a-GCST90017105	TRUE	reported	igd	2	TRUE	26.9206
rs9895850	T	C	T	C	-0.176406	0.0480883		0.0440946	FALSE	FALSE	FALSE	TBI	17	66538895	0.210539	0.0384066	outcome	TRUE	reported	textfile	ebi-a-GCST90017105	17	64535013	0.041017	9.0826e-06	14306	order Pasteurellales|| id:ebi-a-GCST90017105	TRUE	reported	igd	2	TRUE	18.4969
rs9938097	C	T	C	T	0.0710386	0.00708547		0.610347	FALSE	FALSE	FALSE	TBI	16	84943783	0.663309	0.0162754	outcome	TRUE	reported	textfile	ebi-a-GCST90017105	16	84977389	0.0158024	8.22602e-06	14306	order Pasteurellales|| id:ebi-a-GCST90017105	TRUE	reported	igd	2	TRUE	20.2089
rs1035406	G	A	G	A	-0.114725	0.00920517		0.115498	FALSE	FALSE	FALSE	TBI	5	120037042	0.710287	0.0247804	outcome	TRUE	reported	textfile	ebi-a-GCST90017106	5	119372737	0.0247994	4.07165e-06	14306	order Rhodospirillales|| id:ebi-a-GCST90017106	TRUE	reported	igd	2	TRUE	21.401
rs11591293	G	T	G	T	0.0722755	-0.0441876		0.424338	FALSE	FALSE	FALSE	TBI	10	111660039	0.0057536	0.0160013	outcome	TRUE	reported	textfile	ebi-a-GCST90017106	10	113419797	0.0158186	4.68533e-06	14306	order Rhodospirillales|| id:ebi-a-GCST90017106	TRUE	reported	igd	2	TRUE	20.8759
rs11630875	T	C	T	C	0.0945198	-0.0363191		0.127262	FALSE	FALSE	FALSE	TBI	15	61483535	0.126046	0.0237398	outcome	TRUE	reported	textfile	ebi-a-GCST90017106	15	61775734	0.0202139	3.70382e-06	14306	order Rhodospirillales|| id:ebi-a-GCST90017106	TRUE	reported	igd	2	TRUE	21.8648
rs13336560	C	T	C	T	-0.0695313	-0.0046689		0.544296	FALSE	FALSE	FALSE	TBI	16	88487835	0.771747	0.0160946	outcome	TRUE	reported	textfile	ebi-a-GCST90017106	16	88554243	0.0157065	9.74675e-06	14306	order Rhodospirillales|| id:ebi-a-GCST90017106	TRUE	reported	igd	2	TRUE	19.5976
rs1549633	A	C	A	C	0.0996735	-0.0141261		0.115377	FALSE	FALSE	FALSE	TBI	5	27945538	0.569237	0.0248185	outcome	TRUE	reported	textfile	ebi-a-GCST90017106	5	27945645	0.0216667	3.88025e-06	14306	order Rhodospirillales|| id:ebi-a-GCST90017106	TRUE	reported	igd	2	TRUE	21.1628
rs3730086	A	G	A	G	0.0800354	0.00103388		0.251325	FALSE	FALSE	FALSE	TBI	5	68281223	0.954713	0.0182054	outcome	TRUE	reported	textfile	ebi-a-GCST90017106	5	67577051	0.0178737	7.98252e-06	14306	order Rhodospirillales|| id:ebi-a-GCST90017106	TRUE	reported	igd	2	TRUE	20.051
rs3754624	C	T	C	T	0.094128	0.0253381		0.176571	FALSE	FALSE	FALSE	TBI	2	224769095	0.219644	0.0206424	outcome	TRUE	reported	textfile	ebi-a-GCST90017106	2	225633812	0.0198389	2.68368e-06	14306	order Rhodospirillales|| id:ebi-a-GCST90017106	TRUE	reported	igd	2	TRUE	22.5114
rs4278423	T	C	T	C	0.105215	0.0464642		0.062962	FALSE	FALSE	FALSE	TBI	10	2628361	0.155999	0.0327523	outcome	TRUE	reported	textfile	ebi-a-GCST90017106	10	2670553	0.0233778	3.98043e-06	14306	order Rhodospirillales|| id:ebi-a-GCST90017106	TRUE	reported	igd	2	TRUE	20.2557
rs55876211	C	T	C	T	-0.0865002	-0.0122628		0.254561	FALSE	FALSE	FALSE	TBI	3	84422115	0.499211	0.0181474	outcome	TRUE	reported	textfile	ebi-a-GCST90017106	3	84471266	0.0195197	7.87318e-06	14306	order Rhodospirillales|| id:ebi-a-GCST90017106	TRUE	reported	igd	2	TRUE	19.6376
rs61933850	G	A	G	A	0.164663	0.0259568		0.137485	FALSE	FALSE	FALSE	TBI	12	72745618	0.260792	0.0230826	outcome	TRUE	reported	textfile	ebi-a-GCST90017106	12	73139398	0.0360285	6.99874e-06	14306	order Rhodospirillales|| id:ebi-a-GCST90017106	TRUE	reported	igd	2	TRUE	20.8881
rs7001029	C	T	C	T	0.120726	-0.00325049		0.0929256	FALSE	FALSE	FALSE	TBI	8	130946157	0.905459	0.0273682	outcome	TRUE	reported	textfile	ebi-a-GCST90017106	8	131958403	0.0260989	2.83067e-06	14306	order Rhodospirillales|| id:ebi-a-GCST90017106	TRUE	reported	igd	2	TRUE	21.3972
rs76784716	A	G	A	G	0.136039	-0.0292915		0.114454	FALSE	FALSE	FALSE	TBI	2	168176830	0.237948	0.0248205	outcome	TRUE	reported	textfile	ebi-a-GCST90017106	2	169033340	0.0284399	1.31383e-06	14306	order Rhodospirillales|| id:ebi-a-GCST90017106	TRUE	reported	igd	2	TRUE	22.8808
rs77304857	C	A	C	A	-0.0997433	-0.00960683		0.193874	FALSE	FALSE	FALSE	TBI	4	133326860	0.630963	0.0199987	outcome	TRUE	reported	textfile	ebi-a-GCST90017106	4	134248015	0.0222165	6.02033e-06	14306	order Rhodospirillales|| id:ebi-a-GCST90017106	TRUE	reported	igd	2	TRUE	20.1565
rs9813022	A	G	A	G	-0.0830794	-0.0305112		0.375174	FALSE	FALSE	FALSE	TBI	3	13685237	0.0617476	0.0163327	outcome	TRUE	reported	textfile	ebi-a-GCST90017106	3	13726736	0.0162642	3.07213e-07	14306	order Rhodospirillales|| id:ebi-a-GCST90017106	TRUE	reported	igd	2	TRUE	26.0928
rs1135612	G	A	G	A	0.0529785	0.00850792		0.210281	FALSE	FALSE	FALSE	TBI	7	75980359	0.661633	0.0194396	outcome	TRUE	reported	textfile	ebi-a-GCST90017107	7	75609677	0.0119177	9.26296e-06	14306	order Selenomonadales|| id:ebi-a-GCST90017107	TRUE	reported	igd	2	TRUE	19.7613
rs13086907	G	A	G	A	0.0625312	-0.0377949		0.222186	FALSE	FALSE	FALSE	TBI	3	142416275	0.047277	0.0190517	outcome	TRUE	reported	textfile	ebi-a-GCST90017107	3	142135117	0.0131735	1.95488e-06	14306	order Selenomonadales|| id:ebi-a-GCST90017107	TRUE	reported	igd	2	TRUE	22.5316
rs1643968	T	C	T	C	-0.0565284	-0.000271098		0.359059	FALSE	FALSE	FALSE	TBI	5	165839623	0.986869	0.0164718	outcome	TRUE	reported	textfile	ebi-a-GCST90017107	5	165266628	0.0112298	4.14601e-07	14306	order Selenomonadales|| id:ebi-a-GCST90017107	TRUE	reported	igd	2	TRUE	25.339
rs1649999	A	G	A	G	0.0748989	-0.0153091		0.0968375	FALSE	FALSE	FALSE	TBI	10	78326315	0.569578	0.0269208	outcome	TRUE	reported	textfile	ebi-a-GCST90017107	10	80086072	0.0166458	7.58124e-06	14306	order Selenomonadales|| id:ebi-a-GCST90017107	TRUE	reported	igd	2	TRUE	20.2461
rs2834062	A	G	A	G	0.0489057	-0.0017132		0.313073	FALSE	FALSE	FALSE	TBI	21	33005177	0.921181	0.0173145	outcome	TRUE	reported	textfile	ebi-a-GCST90017107	21	34377485	0.0108842	8.43918e-06	14306	order Selenomonadales|| id:ebi-a-GCST90017107	TRUE	reported	igd	2	TRUE	20.1895
rs4463806	C	T	C	T	0.0543966	0.0160559		0.807401	FALSE	FALSE	FALSE	TBI	10	113838234	0.425154	0.0201325	outcome	TRUE	reported	textfile	ebi-a-GCST90017107	10	115597993	0.0129365	7.80657e-06	14306	order Selenomonadales|| id:ebi-a-GCST90017107	TRUE	reported	igd	2	TRUE	17.6811
rs4722181	T	G	T	G	0.0501306	0.00777819		0.471959	FALSE	FALSE	FALSE	TBI	7	22777952	0.623263	0.0158341	outcome	TRUE	reported	textfile	ebi-a-GCST90017107	7	22817571	0.0105798	2.00111e-06	14306	order Selenomonadales|| id:ebi-a-GCST90017107	TRUE	reported	igd	2	TRUE	22.4518
rs60274479	T	C	T	C	-0.0659623	-0.0135574		0.198409	FALSE	FALSE	FALSE	TBI	16	21238604	0.49672	0.0199474	outcome	TRUE	reported	textfile	ebi-a-GCST90017107	16	21249925	0.0134137	1.1623e-06	14306	order Selenomonadales|| id:ebi-a-GCST90017107	TRUE	reported	igd	2	TRUE	24.1821
rs61249479	A	C	A	C	0.0777075	0.0238701		0.155179	FALSE	FALSE	FALSE	TBI	9	122150629	0.27329	0.0217889	outcome	TRUE	reported	textfile	ebi-a-GCST90017107	9	124912908	0.0168628	2.95474e-06	14306	order Selenomonadales|| id:ebi-a-GCST90017107	TRUE	reported	igd	2	TRUE	21.2357
rs71405394	G	A	G	A	-0.114178	-0.029619		0.0687341	FALSE	FALSE	FALSE	TBI	15	100704883	0.345604	0.0314043	outcome	TRUE	reported	textfile	ebi-a-GCST90017107	15	101245088	0.02405	2.16631e-06	14306	order Selenomonadales|| id:ebi-a-GCST90017107	TRUE	reported	igd	2	TRUE	22.539
rs73232831	G	A	G	A	-0.151829	0.0184509		0.0351282	FALSE	FALSE	FALSE	TBI	4	17411803	0.669581	0.0432384	outcome	TRUE	reported	textfile	ebi-a-GCST90017107	4	17413426	0.0314932	1.87452e-06	14306	order Selenomonadales|| id:ebi-a-GCST90017107	TRUE	reported	igd	2	TRUE	23.2421
rs9423647	G	A	G	A	0.047817	-0.00745183		0.558681	FALSE	FALSE	FALSE	TBI	10	5537855	0.639965	0.0159313	outcome	TRUE	reported	textfile	ebi-a-GCST90017107	10	5579818	0.0105282	6.06108e-06	14306	order Selenomonadales|| id:ebi-a-GCST90017107	TRUE	reported	igd	2	TRUE	20.628
rs111862613	T	C	T	C	0.090699	-0.0315214		0.17557	FALSE	FALSE	FALSE	TBI	12	129825125	0.135216	0.0211008	outcome	TRUE	reported	textfile	ebi-a-GCST90017108	12	130309670	0.0196746	3.73844e-06	14306	order Verrucomicrobiales|| id:ebi-a-GCST90017108	TRUE	reported	igd	2	TRUE	21.2517
rs117107102	A	G	A	G	0.204683	-0.0198851		0.0464345	FALSE	FALSE	FALSE	TBI	18	51947265	0.59722	0.0376324	outcome	TRUE	reported	textfile	ebi-a-GCST90017108	18	49473635	0.0431572	2.91823e-06	14306	order Verrucomicrobiales|| id:ebi-a-GCST90017108	TRUE	reported	igd	2	TRUE	22.4935
rs11729256	T	C	T	C	0.0749798	-0.0137872		0.169335	FALSE	FALSE	FALSE	TBI	4	94106121	0.514616	0.0211569	outcome	TRUE	reported	textfile	ebi-a-GCST90017108	4	95027272	0.0150177	6.73085e-07	14306	order Verrucomicrobiales|| id:ebi-a-GCST90017108	TRUE	reported	igd	2	TRUE	24.9277
rs12908520	G	A	G	A	0.0618926	-0.00425717		0.427899	FALSE	FALSE	FALSE	TBI	15	97027427	0.789885	0.0159768	outcome	TRUE	reported	textfile	ebi-a-GCST90017108	15	97570657	0.0130946	2.17165e-06	14306	order Verrucomicrobiales|| id:ebi-a-GCST90017108	TRUE	reported	igd	2	TRUE	22.3405
rs2602429	T	C	T	C	-0.0746844	-0.0156799		0.739157	FALSE	FALSE	FALSE	TBI	16	81029544	0.385694	0.0180758	outcome	TRUE	reported	textfile	ebi-a-GCST90017108	16	81063149	0.0156194	2.58297e-06	14306	order Verrucomicrobiales|| id:ebi-a-GCST90017108	TRUE	reported	igd	2	TRUE	22.8629
rs4242783	A	G	A	G	-0.0689292	-0.0308033		0.716985	FALSE	FALSE	FALSE	TBI	10	5022135	0.0805508	0.0176271	outcome	TRUE	reported	textfile	ebi-a-GCST90017108	10	5064327	0.0147693	2.63615e-06	14306	order Verrucomicrobiales|| id:ebi-a-GCST90017108	TRUE	reported	igd	2	TRUE	21.7814
rs4936098	G	A	G	A	-0.0648843	-0.00129417		0.651729	FALSE	FALSE	FALSE	TBI	11	130410772	0.937881	0.016606	outcome	TRUE	reported	textfile	ebi-a-GCST90017108	11	130280667	0.0135928	1.1222e-06	14306	order Verrucomicrobiales|| id:ebi-a-GCST90017108	TRUE	reported	igd	2	TRUE	22.7856
rs61779207	G	A	G	A	-0.0758309	0.0134842		0.223706	FALSE	FALSE	FALSE	TBI	1	40608800	0.478803	0.0190393	outcome	TRUE	reported	textfile	ebi-a-GCST90017108	1	41074472	0.0167762	6.7228e-06	14306	order Verrucomicrobiales|| id:ebi-a-GCST90017108	TRUE	reported	igd	2	TRUE	20.4317
rs74542928	T	C	T	C	0.112164	-0.0127252		0.0476969	FALSE	FALSE	FALSE	TBI	4	99623031	0.732303	0.0372015	outcome	TRUE	reported	textfile	ebi-a-GCST90017108	4	100544188	0.0236422	1.63222e-06	14306	order Verrucomicrobiales|| id:ebi-a-GCST90017108	TRUE	reported	igd	2	TRUE	22.5077
rs9349825	A	G	A	G	-0.0704036	-0.0129466		0.189009	FALSE	FALSE	FALSE	TBI	6	56476683	0.523404	0.020289	outcome	TRUE	reported	textfile	ebi-a-GCST90017108	6	56341481	0.0147128	2.53688e-06	14306	order Verrucomicrobiales|| id:ebi-a-GCST90017108	TRUE	reported	igd	2	TRUE	22.8981
rs941682	G	A	G	A	-0.0631436	-0.00239892		0.274033	FALSE	FALSE	FALSE	TBI	20	33280034	0.892302	0.0177183	outcome	TRUE	reported	textfile	ebi-a-GCST90017108	20	31867840	0.0143767	9.60993e-06	14306	order Verrucomicrobiales|| id:ebi-a-GCST90017108	TRUE	reported	igd	2	TRUE	19.2904
rs1002941	A	G	A	G	-0.105025	0.00125675		0.754397	FALSE	FALSE	FALSE	TBI	15	100702485	0.945437	0.0183634	outcome	TRUE	reported	textfile	ebi-a-GCST90017109	15	101242690	0.0233484	8.14836e-06	14306	order Victivallales|| id:ebi-a-GCST90017109	TRUE	reported	igd	2	TRUE	20.2335
rs11770843	C	T	C	T	0.109431	0.0013251		0.329967	FALSE	FALSE	FALSE	TBI	7	147098287	0.937516	0.0169035	outcome	TRUE	reported	textfile	ebi-a-GCST90017109	7	146795379	0.0234879	1.9073e-06	14306	order Victivallales|| id:ebi-a-GCST90017109	TRUE	reported	igd	2	TRUE	21.7066
rs17114848	G	A	G	A	0.152377	-0.0379984		0.0991775	FALSE	FALSE	FALSE	TBI	15	24917388	0.154886	0.0267128	outcome	TRUE	reported	textfile	ebi-a-GCST90017109	15	25162535	0.0324332	4.05864e-06	14306	order Victivallales|| id:ebi-a-GCST90017109	TRUE	reported	igd	2	TRUE	22.0729
rs2031282	A	G	A	G	0.122368	0.0113569		0.184554	FALSE	FALSE	FALSE	TBI	13	20113040	0.586038	0.0208541	outcome	TRUE	reported	textfile	ebi-a-GCST90017109	13	20687179	0.0270329	4.38258e-06	14306	order Victivallales|| id:ebi-a-GCST90017109	TRUE	reported	igd	2	TRUE	20.4904
rs2825714	A	G	A	G	-0.13741	-0.0229144		0.169482	FALSE	FALSE	FALSE	TBI	21	19651652	0.278032	0.0211241	outcome	TRUE	reported	textfile	ebi-a-GCST90017109	21	21023966	0.0289246	1.72211e-06	14306	order Victivallales|| id:ebi-a-GCST90017109	TRUE	reported	igd	2	TRUE	22.5685
rs62570196	C	T	C	T	-0.21635	0.0153142		0.0420499	FALSE	FALSE	FALSE	TBI	9	108323890	0.698953	0.0395986	outcome	TRUE	reported	textfile	ebi-a-GCST90017109	9	111086170	0.0439866	1.07924e-06	14306	order Victivallales|| id:ebi-a-GCST90017109	TRUE	reported	igd	2	TRUE	24.1921
rs72640280	A	G	A	G	0.220207	0.0504061		0.0551438	FALSE	FALSE	FALSE	TBI	1	11883735	0.14553	0.0346314	outcome	TRUE	reported	textfile	ebi-a-GCST90017109	1	11943792	0.0486196	5.18036e-06	14306	order Victivallales|| id:ebi-a-GCST90017109	TRUE	reported	igd	2	TRUE	20.5135
rs77599476	A	G	A	G	0.230292	0.0103963		0.0555592	FALSE	FALSE	FALSE	TBI	20	62762910	0.765535	0.0348611	outcome	TRUE	reported	textfile	ebi-a-GCST90017109	20	61394262	0.0480168	1.86132e-06	14306	order Victivallales|| id:ebi-a-GCST90017109	TRUE	reported	igd	2	TRUE	23.0023
rs262812	T	C	T	C	-0.065675	-0.00479918		0.306059	FALSE	FALSE	FALSE	TBI	6	158226967	0.780612	0.0172309	outcome	TRUE	reported	textfile	ebi-a-GCST90016924	6	158647999	0.0142257	3.24908e-06	14306	family Acidaminococcaceae|| id:ebi-a-GCST90016924	TRUE	reported	igd	2	TRUE	21.3134
rs2933324	G	A	G	A	0.0662557	0.0174114		0.773512	FALSE	FALSE	FALSE	TBI	9	104355372	0.357577	0.0189256	outcome	TRUE	reported	textfile	ebi-a-GCST90016924	9	107117653	0.0140257	2.23676e-06	14306	family Acidaminococcaceae|| id:ebi-a-GCST90016924	TRUE	reported	igd	2	TRUE	22.315
rs45497800	T	C	T	C	-0.117863	0.000127499		0.142894	FALSE	FALSE	FALSE	TBI	20	63360481	0.995506	0.0226363	outcome	TRUE	reported	textfile	ebi-a-GCST90016924	20	61991833	0.0257351	5.86422e-06	14306	family Acidaminococcaceae|| id:ebi-a-GCST90016924	TRUE	reported	igd	2	TRUE	20.9751
rs6589457	G	A	G	A	-0.165911	0.057862		0.950626	FALSE	FALSE	FALSE	TBI	11	114830566	0.112443	0.0364529	outcome	TRUE	reported	textfile	ebi-a-GCST90016924	11	114701288	0.0349516	2.3151e-06	14306	family Acidaminococcaceae|| id:ebi-a-GCST90016924	TRUE	reported	igd	2	TRUE	22.5329
rs6923842	T	C	T	C	-0.0796106	-0.0319884		0.114615	FALSE	FALSE	FALSE	TBI	6	5722948	0.200158	0.0249695	outcome	TRUE	reported	textfile	ebi-a-GCST90016924	6	5723181	0.0169192	2.21304e-06	14306	family Acidaminococcaceae|| id:ebi-a-GCST90016924	TRUE	reported	igd	2	TRUE	22.1402
rs74540770	G	A	G	A	-0.108969	0.0458038		0.0800765	FALSE	FALSE	FALSE	TBI	3	186835600	0.118032	0.0293034	outcome	TRUE	reported	textfile	ebi-a-GCST90016924	3	186553389	0.0243533	7.0881e-06	14306	family Acidaminococcaceae|| id:ebi-a-GCST90016924	TRUE	reported	igd	2	TRUE	20.0212
rs78702810	T	C	T	C	-0.143755	-0.017877		0.106464	FALSE	FALSE	FALSE	TBI	3	18421039	0.48873	0.0258215	outcome	TRUE	reported	textfile	ebi-a-GCST90016924	3	18462531	0.0323244	9.16474e-06	14306	family Acidaminococcaceae|| id:ebi-a-GCST90016924	TRUE	reported	igd	2	TRUE	19.7781
rs2889192	T	G	T	G	-0.0887537	-0.0226353		0.85174	FALSE	FALSE	FALSE	TBI	9	73779652	0.31133	0.0223573	outcome	TRUE	reported	textfile	ebi-a-GCST90016925	9	76394568	0.0195009	3.64418e-06	14306	family Actinomycetaceae|| id:ebi-a-GCST90016925	TRUE	reported	igd	2	TRUE	20.714
rs34583783	G	T	G	T	0.123756	0.0201058		0.0610063	FALSE	FALSE	FALSE	TBI	6	66497478	0.545332	0.0332454	outcome	TRUE	reported	textfile	ebi-a-GCST90016925	6	67207371	0.026427	5.47974e-06	14306	family Actinomycetaceae|| id:ebi-a-GCST90016925	TRUE	reported	igd	2	TRUE	21.9299
rs35011108	A	G	A	G	0.241826	0.0320747		0.0679468	FALSE	FALSE	FALSE	TBI	6	132686341	0.307662	0.0314414	outcome	TRUE	reported	textfile	ebi-a-GCST90016925	6	133007480	0.0503796	1.82671e-06	14306	family Actinomycetaceae|| id:ebi-a-GCST90016925	TRUE	reported	igd	2	TRUE	23.0407
rs4073240	G	A	G	A	0.0747546	-0.00126713		0.380399	FALSE	FALSE	FALSE	TBI	6	168824686	0.937928	0.0162717	outcome	TRUE	reported	textfile	ebi-a-GCST90016925	6	169224781	0.0164684	6.05327e-06	14306	family Actinomycetaceae|| id:ebi-a-GCST90016925	TRUE	reported	igd	2	TRUE	20.605
rs112135816	T	G	T	G	-0.0775052	-0.023304		0.061195	FALSE	FALSE	FALSE	TBI	9	79870412	0.483424	0.0332531	outcome	TRUE	reported	textfile	ebi-a-GCST90016926	9	82485327	0.0171554	5.27667e-06	14306	family Alcaligenaceae|| id:ebi-a-GCST90016926	TRUE	reported	igd	2	TRUE	20.4108
rs1153990	A	G	A	G	-0.058727	6.81437e-05		0.314199	FALSE	FALSE	FALSE	TBI	5	104897760	0.99681	0.017042	outcome	TRUE	reported	textfile	ebi-a-GCST90016926	5	104233461	0.0128306	5.96788e-06	14306	family Alcaligenaceae|| id:ebi-a-GCST90016926	TRUE	reported	igd	2	TRUE	20.9499
rs147968	C	T	C	T	0.0489475	-0.00946818		0.461138	FALSE	FALSE	FALSE	TBI	16	85912233	0.549836	0.0158329	outcome	TRUE	reported	textfile	ebi-a-GCST90016926	16	85945839	0.0110321	9.12704e-06	14306	family Alcaligenaceae|| id:ebi-a-GCST90016926	TRUE	reported	igd	2	TRUE	19.6854
rs28480294	C	T	C	T	0.0516967	0.0124866		0.64305	FALSE	FALSE	FALSE	TBI	15	71230170	0.450545	0.0165493	outcome	TRUE	reported	textfile	ebi-a-GCST90016926	15	71522509	0.0115503	6.60602e-06	14306	family Alcaligenaceae|| id:ebi-a-GCST90016926	TRUE	reported	igd	2	TRUE	20.0327
rs4033856	T	C	T	C	-0.081834	-0.0431374		0.912443	FALSE	FALSE	FALSE	TBI	4	45640468	0.124166	0.0280565	outcome	TRUE	reported	textfile	ebi-a-GCST90016926	4	45642485	0.0168931	1.02903e-06	14306	family Alcaligenaceae|| id:ebi-a-GCST90016926	TRUE	reported	igd	2	TRUE	23.4665
rs62191117	A	G	A	G	0.0684302	-0.00534477		0.205711	FALSE	FALSE	FALSE	TBI	2	238979079	0.785328	0.0196222	outcome	TRUE	reported	textfile	ebi-a-GCST90016926	2	239900775	0.0133636	2.75943e-07	14306	family Alcaligenaceae|| id:ebi-a-GCST90016926	TRUE	reported	igd	2	TRUE	26.221
rs62395635	T	C	T	C	0.110583	-0.0361217		0.0615809	FALSE	FALSE	FALSE	TBI	5	174070793	0.274499	0.0330555	outcome	TRUE	reported	textfile	ebi-a-GCST90016926	5	173497796	0.0238514	3.34696e-06	14306	family Alcaligenaceae|| id:ebi-a-GCST90016926	TRUE	reported	igd	2	TRUE	21.4956
rs6969323	A	C	A	C	-0.0593564	0.0166271		0.220494	FALSE	FALSE	FALSE	TBI	7	104574040	0.384273	0.0191105	outcome	TRUE	reported	textfile	ebi-a-GCST90016926	7	104214487	0.0129137	3.8858e-06	14306	family Alcaligenaceae|| id:ebi-a-GCST90016926	TRUE	reported	igd	2	TRUE	21.1268
rs74776516	T	G	T	G	-0.0944052	-0.0165558		0.0676209	FALSE	FALSE	FALSE	TBI	11	20741821	0.602076	0.0317514	outcome	TRUE	reported	textfile	ebi-a-GCST90016926	11	20763367	0.0213287	6.85046e-06	14306	family Alcaligenaceae|| id:ebi-a-GCST90016926	TRUE	reported	igd	2	TRUE	19.5913
rs7638039	T	C	T	C	0.0603335	-0.00972856		0.246548	FALSE	FALSE	FALSE	TBI	3	70539788	0.596048	0.0183525	outcome	TRUE	reported	textfile	ebi-a-GCST90016926	3	70588939	0.0127779	2.70477e-06	14306	family Alcaligenaceae|| id:ebi-a-GCST90016926	TRUE	reported	igd	2	TRUE	22.2945
rs9537886	A	C	A	C	-0.0570888	0.0206487		0.428482	FALSE	FALSE	FALSE	TBI	13	57971112	0.195451	0.0159496	outcome	TRUE	reported	textfile	ebi-a-GCST90016926	13	58545246	0.0110683	2.35109e-07	14306	family Alcaligenaceae|| id:ebi-a-GCST90016926	TRUE	reported	igd	2	TRUE	26.6036
rs11585893	A	G	A	G	-0.0740746	0.00288534		0.246429	FALSE	FALSE	FALSE	TBI	1	10584294	0.875405	0.0184017	outcome	TRUE	reported	textfile	ebi-a-GCST90016927	1	10644351	0.0147633	1.79511e-06	14306	family Bacteroidaceae|| id:ebi-a-GCST90016927	TRUE	reported	igd	2	TRUE	25.1751
rs13207588	A	G	A	G	-0.059205	-0.00233277		0.196136	FALSE	FALSE	FALSE	TBI	6	41551692	0.907948	0.020175	outcome	TRUE	reported	textfile	ebi-a-GCST90016927	6	41519430	0.0131195	7.48497e-06	14306	family Bacteroidaceae|| id:ebi-a-GCST90016927	TRUE	reported	igd	2	TRUE	20.3649
rs1340391	T	C	T	C	-0.0592004	0.0133287		0.13467	FALSE	FALSE	FALSE	TBI	1	102495433	0.565309	0.0231815	outcome	TRUE	reported	textfile	ebi-a-GCST90016927	1	102960989	0.0132244	6.73008e-06	14306	family Bacteroidaceae|| id:ebi-a-GCST90016927	TRUE	reported	igd	2	TRUE	20.04
rs17619981	T	G	T	G	0.0880978	0.00125724		0.135589	FALSE	FALSE	FALSE	TBI	19	24159448	0.956586	0.0230946	outcome	TRUE	reported	textfile	ebi-a-GCST90016927	19	24342250	0.0187002	2.68683e-06	14306	family Bacteroidaceae|| id:ebi-a-GCST90016927	TRUE	reported	igd	2	TRUE	22.1941
rs2023437	T	C	T	C	-0.0782325	-0.00363789		0.12379	FALSE	FALSE	FALSE	TBI	14	21577814	0.880034	0.0241037	outcome	TRUE	reported	textfile	ebi-a-GCST90016927	14	22045949	0.0167634	5.01822e-06	14306	family Bacteroidaceae|| id:ebi-a-GCST90016927	TRUE	reported	igd	2	TRUE	21.7796
rs66474973	G	T	G	T	0.0812515	-0.00817077		0.103844	FALSE	FALSE	FALSE	TBI	20	60030377	0.751559	0.0258091	outcome	TRUE	reported	textfile	ebi-a-GCST90016927	20	58605432	0.0164479	6.80973e-07	14306	family Bacteroidaceae|| id:ebi-a-GCST90016927	TRUE	reported	igd	2	TRUE	24.4029
rs66710942	T	C	T	C	-0.0488038	-0.0195653		0.475486	FALSE	FALSE	FALSE	TBI	3	77166176	0.216915	0.0158453	outcome	TRUE	reported	textfile	ebi-a-GCST90016927	3	77215327	0.0107412	5.8626e-06	14306	family Bacteroidaceae|| id:ebi-a-GCST90016927	TRUE	reported	igd	2	TRUE	20.6444
rs6795673	C	T	C	T	0.0538565	-0.0284375		0.478074	FALSE	FALSE	FALSE	TBI	3	10551540	0.0728249	0.0158521	outcome	TRUE	reported	textfile	ebi-a-GCST90016927	3	10593224	0.0105251	3.37909e-07	14306	family Bacteroidaceae|| id:ebi-a-GCST90016927	TRUE	reported	igd	2	TRUE	26.1833
rs9507307	C	T	C	T	0.0604456	0.0355066		0.243597	FALSE	FALSE	FALSE	TBI	13	24336338	0.0540256	0.0184294	outcome	TRUE	reported	textfile	ebi-a-GCST90016927	13	24910476	0.0129128	2.12711e-06	14306	family Bacteroidaceae|| id:ebi-a-GCST90016927	TRUE	reported	igd	2	TRUE	21.9123
rs10872669	G	A	G	A	0.123071	0.0083841		0.908075	FALSE	FALSE	FALSE	TBI	6	151194037	0.760715	0.0275301	outcome	TRUE	reported	textfile	ebi-a-GCST90016928	6	151515172	0.0275665	9.49008e-06	14306	family Bacteroidales S24 7group|| id:ebi-a-GCST90016928	TRUE	reported	igd	2	TRUE	19.9319
rs12748533	G	T	G	T	-0.0821108	-0.0178617		0.28817	FALSE	FALSE	FALSE	TBI	1	242603950	0.30829	0.0175318	outcome	TRUE	reported	textfile	ebi-a-GCST90016928	1	242767252	0.0172701	2.59018e-06	14306	family Bacteroidales S24 7group|| id:ebi-a-GCST90016928	TRUE	reported	igd	2	TRUE	22.6053
rs17043785	T	C	T	C	-0.176187	0.0182725		0.0885621	FALSE	FALSE	FALSE	TBI	2	52912224	0.510904	0.0277937	outcome	TRUE	reported	textfile	ebi-a-GCST90016928	2	53139362	0.0347133	5.11835e-07	14306	family Bacteroidales S24 7group|| id:ebi-a-GCST90016928	TRUE	reported	igd	2	TRUE	25.7606
rs1850003	A	G	A	G	0.084048	0.0205225		0.231994	FALSE	FALSE	FALSE	TBI	15	47048773	0.273685	0.0187485	outcome	TRUE	reported	textfile	ebi-a-GCST90016928	15	47340971	0.0177806	2.4053e-06	14306	family Bacteroidales S24 7group|| id:ebi-a-GCST90016928	TRUE	reported	igd	2	TRUE	22.3441
rs61508842	T	C	T	C	0.122574	-0.0249466		0.0869288	FALSE	FALSE	FALSE	TBI	3	158935756	0.373997	0.0280611	outcome	TRUE	reported	textfile	ebi-a-GCST90016928	3	158653545	0.0272389	7.82781e-06	14306	family Bacteroidales S24 7group|| id:ebi-a-GCST90016928	TRUE	reported	igd	2	TRUE	20.2497
rs738193	T	C	T	C	0.0847328	-0.0245166		0.353107	FALSE	FALSE	FALSE	TBI	22	25547355	0.138437	0.016547	outcome	TRUE	reported	textfile	ebi-a-GCST90016928	22	25943322	0.0165856	3.82164e-07	14306	family Bacteroidales S24 7group|| id:ebi-a-GCST90016928	TRUE	reported	igd	2	TRUE	26.1
rs78609301	A	G	A	G	-0.0867065	0.0181775		0.300073	FALSE	FALSE	FALSE	TBI	6	62526842	0.291976	0.0172495	outcome	TRUE	reported	textfile	ebi-a-GCST90016928	6	63236747	0.0195709	7.093e-06	14306	family Bacteroidales S24 7group|| id:ebi-a-GCST90016928	TRUE	reported	igd	2	TRUE	19.6283
rs941000	T	C	T	C	-0.0850266	-0.0191062		0.636556	FALSE	FALSE	FALSE	TBI	7	91085352	0.247092	0.0165073	outcome	TRUE	reported	textfile	ebi-a-GCST90016928	7	90714667	0.0163382	3.15559e-07	14306	family Bacteroidales S24 7group|| id:ebi-a-GCST90016928	TRUE	reported	igd	2	TRUE	27.0833
rs10831953	G	A	G	A	0.0537537	-0.000749841		0.299218	FALSE	FALSE	FALSE	TBI	11	13076504	0.965357	0.0172645	outcome	TRUE	reported	textfile	ebi-a-GCST90016929	11	13098051	0.0123746	9.94741e-06	14306	family Bifidobacteriaceae|| id:ebi-a-GCST90016929	TRUE	reported	igd	2	TRUE	18.8692
rs12446429	T	C	T	C	0.0810099	0.0076905		0.195795	FALSE	FALSE	FALSE	TBI	16	848055	0.705635	0.0203601	outcome	TRUE	reported	textfile	ebi-a-GCST90016929	16	898055	0.019073	8.52884e-06	14306	family Bifidobacteriaceae|| id:ebi-a-GCST90016929	TRUE	reported	igd	2	TRUE	18.0401
rs13020688	G	A	G	A	0.0584045	-0.0326674		0.304029	FALSE	FALSE	FALSE	TBI	2	192013806	0.0584965	0.0172665	outcome	TRUE	reported	textfile	ebi-a-GCST90016929	2	192878532	0.0122081	1.57373e-06	14306	family Bifidobacteriaceae|| id:ebi-a-GCST90016929	TRUE	reported	igd	2	TRUE	22.8874
rs182549	T	C	T	C	-0.11707	-0.00634829		0.602323	FALSE	FALSE	FALSE	TBI	2	135859184	0.697702	0.0163437	outcome	TRUE	reported	textfile	ebi-a-GCST90016929	2	136616754	0.0126703	5.94155e-20	14306	family Bifidobacteriaceae|| id:ebi-a-GCST90016929	TRUE	reported	igd	2	TRUE	85.3724
rs4957061	T	C	T	C	0.0569873	0.0191205		0.422032	FALSE	FALSE	FALSE	TBI	5	520981	0.235986	0.0161344	outcome	TRUE	reported	textfile	ebi-a-GCST90016929	5	521096	0.0116907	1.1517e-06	14306	family Bifidobacteriaceae|| id:ebi-a-GCST90016929	TRUE	reported	igd	2	TRUE	23.7616
rs540489	T	G	T	G	-0.0632518	-0.0196555		0.175944	FALSE	FALSE	FALSE	TBI	17	74901626	0.345755	0.0208468	outcome	TRUE	reported	textfile	ebi-a-GCST90016929	17	72897722	0.013817	5.36809e-06	14306	family Bifidobacteriaceae|| id:ebi-a-GCST90016929	TRUE	reported	igd	2	TRUE	20.9565
rs55888705	A	G	A	G	0.053673	0.0246603		0.280885	FALSE	FALSE	FALSE	TBI	4	1516099	0.160791	0.0175842	outcome	TRUE	reported	textfile	ebi-a-GCST90016929	4	1517826	0.0120586	8.66204e-06	14306	family Bifidobacteriaceae|| id:ebi-a-GCST90016929	TRUE	reported	igd	2	TRUE	19.8115
rs6899771	A	G	A	G	-0.0914312	0.0181014		0.100664	FALSE	FALSE	FALSE	TBI	6	96958344	0.489827	0.0262118	outcome	TRUE	reported	textfile	ebi-a-GCST90016929	6	97406220	0.0202604	7.27998e-06	14306	family Bifidobacteriaceae|| id:ebi-a-GCST90016929	TRUE	reported	igd	2	TRUE	20.3654
rs7174549	T	C	T	C	-0.0551726	0.000607426		0.640794	FALSE	FALSE	FALSE	TBI	15	91920073	0.970626	0.0164959	outcome	TRUE	reported	textfile	ebi-a-GCST90016929	15	92463303	0.0124655	6.86784e-06	14306	family Bifidobacteriaceae|| id:ebi-a-GCST90016929	TRUE	reported	igd	2	TRUE	19.5897
rs7322849	T	C	T	C	0.110676	0.0560143		0.0908803	FALSE	FALSE	FALSE	TBI	13	112205515	0.042778	0.0276495	outcome	TRUE	reported	textfile	ebi-a-GCST90016929	13	112859829	0.0200996	1.74032e-08	14306	family Bifidobacteriaceae|| id:ebi-a-GCST90016929	TRUE	reported	igd	2	TRUE	30.3202
rs857444	C	T	C	T	0.0553965	-0.0348334		0.370152	FALSE	FALSE	FALSE	TBI	6	14617360	0.0338384	0.0164154	outcome	TRUE	reported	textfile	ebi-a-GCST90016929	6	14617591	0.0120669	3.8249e-06	14306	family Bifidobacteriaceae|| id:ebi-a-GCST90016929	TRUE	reported	igd	2	TRUE	21.0753
rs10875374	T	C	T	C	0.0536759	-0.00263209		0.530157	FALSE	FALSE	FALSE	TBI	1	101339253	0.868037	0.0158414	outcome	TRUE	reported	textfile	ebi-a-GCST90016931	1	101804809	0.0119436	8.09823e-06	14306	family Clostridiaceae1|| id:ebi-a-GCST90016931	TRUE	reported	igd	2	TRUE	20.1971
rs12186080	G	A	G	A	0.0748236	-0.0158523		0.165529	FALSE	FALSE	FALSE	TBI	3	132877783	0.456353	0.0212821	outcome	TRUE	reported	textfile	ebi-a-GCST90016931	3	132596627	0.016246	5.33962e-06	14306	family Clostridiaceae1|| id:ebi-a-GCST90016931	TRUE	reported	igd	2	TRUE	21.2121
rs12341505	G	A	G	A	0.0814503	0.00390162		0.0930618	FALSE	FALSE	FALSE	TBI	9	133845759	0.886338	0.0272956	outcome	TRUE	reported	textfile	ebi-a-GCST90016931	9	136710881	0.0179338	4.54485e-06	14306	family Clostridiaceae1|| id:ebi-a-GCST90016931	TRUE	reported	igd	2	TRUE	20.6272
rs2795528	G	A	G	A	-0.180969	-0.0141336		0.0557245	FALSE	FALSE	FALSE	TBI	10	42774816	0.681784	0.0344698	outcome	TRUE	reported	textfile	ebi-a-GCST90016931	10	43270264	0.0390911	3.80627e-06	14306	family Clostridiaceae1|| id:ebi-a-GCST90016931	TRUE	reported	igd	2	TRUE	21.4315
rs2817172	C	T	C	T	0.0563367	0.000593452		0.39765	FALSE	FALSE	FALSE	TBI	1	3124955	0.970675	0.0161431	outcome	TRUE	reported	textfile	ebi-a-GCST90016931	1	3041519	0.012392	5.27024e-06	14306	family Clostridiaceae1|| id:ebi-a-GCST90016931	TRUE	reported	igd	2	TRUE	20.6681
rs4723021	T	C	T	C	-0.106376	0.0210272		0.0678819	FALSE	FALSE	FALSE	TBI	7	30895044	0.504762	0.0315244	outcome	TRUE	reported	textfile	ebi-a-GCST90016931	7	30934659	0.0241944	7.42147e-06	14306	family Clostridiaceae1|| id:ebi-a-GCST90016931	TRUE	reported	igd	2	TRUE	19.3311
rs550843	T	C	T	C	-0.0734787	0.0107218		0.280912	FALSE	FALSE	FALSE	TBI	6	165309343	0.544306	0.0176836	outcome	TRUE	reported	textfile	ebi-a-GCST90016931	6	165722832	0.0168383	7.0912e-06	14306	family Clostridiaceae1|| id:ebi-a-GCST90016931	TRUE	reported	igd	2	TRUE	19.0426
rs56188186	A	G	A	G	0.0967773	-0.0083848		0.0478305	FALSE	FALSE	FALSE	TBI	16	87677084	0.821758	0.0372188	outcome	TRUE	reported	textfile	ebi-a-GCST90016931	16	87710690	0.0217471	8.24442e-06	14306	family Clostridiaceae1|| id:ebi-a-GCST90016931	TRUE	reported	igd	2	TRUE	19.8036
rs62397761	A	G	A	G	0.0615805	-0.02137		0.321192	FALSE	FALSE	FALSE	TBI	6	48125278	0.206123	0.0169027	outcome	TRUE	reported	textfile	ebi-a-GCST90016931	6	48093014	0.0136198	9.07716e-06	14306	family Clostridiaceae1|| id:ebi-a-GCST90016931	TRUE	reported	igd	2	TRUE	20.443
rs881532	G	A	G	A	0.0533035	-0.00106001		0.503693	FALSE	FALSE	FALSE	TBI	22	47411024	0.946568	0.0158168	outcome	TRUE	reported	textfile	ebi-a-GCST90016931	22	47806774	0.0119011	7.8966e-06	14306	family Clostridiaceae1|| id:ebi-a-GCST90016931	TRUE	reported	igd	2	TRUE	20.0603
rs10517600	G	T	G	T	-0.0626993	-0.014817		0.379908	FALSE	FALSE	FALSE	TBI	4	154711806	0.363503	0.0163056	outcome	TRUE	reported	textfile	ebi-a-GCST90016932	4	155632958	0.0139364	6.82763e-06	14306	family Clostridiales vadin BB60 group|| id:ebi-a-GCST90016932	TRUE	reported	igd	2	TRUE	20.2406
rs10904722	C	T	C	T	-0.0672314	-0.00173259		0.237863	FALSE	FALSE	FALSE	TBI	10	6672462	0.925765	0.018595	outcome	TRUE	reported	textfile	ebi-a-GCST90016932	10	6714424	0.0147123	5.04836e-06	14306	family Clostridiales vadin BB60 group|| id:ebi-a-GCST90016932	TRUE	reported	igd	2	TRUE	20.8825
rs118104867	C	T	C	T	0.214464	0.0178357		0.0695262	FALSE	FALSE	FALSE	TBI	8	122965298	0.565383	0.031026	outcome	TRUE	reported	textfile	ebi-a-GCST90016932	8	123977538	0.0455098	3.43598e-06	14306	family Clostridiales vadin BB60 group|| id:ebi-a-GCST90016932	TRUE	reported	igd	2	TRUE	22.2075
rs13409132	A	G	A	G	-0.165419	-0.0655184		0.0356653	FALSE	FALSE	FALSE	TBI	2	204751623	0.126486	0.0428755	outcome	TRUE	reported	textfile	ebi-a-GCST90016932	2	205616346	0.0352154	4.3723e-06	14306	family Clostridiales vadin BB60 group|| id:ebi-a-GCST90016932	TRUE	reported	igd	2	TRUE	22.0651
rs17121075	G	A	G	A	0.0769254	0.01805		0.214249	FALSE	FALSE	FALSE	TBI	14	85390452	0.350053	0.0193155	outcome	TRUE	reported	textfile	ebi-a-GCST90016932	14	85856796	0.0172234	7.91425e-06	14306	family Clostridiales vadin BB60 group|| id:ebi-a-GCST90016932	TRUE	reported	igd	2	TRUE	19.9481
rs2191834	T	G	T	G	-0.0746375	0.00310253		0.76028	FALSE	FALSE	FALSE	TBI	2	229078235	0.867267	0.0185634	outcome	TRUE	reported	textfile	ebi-a-GCST90016932	2	229942951	0.0159136	2.50196e-06	14306	family Clostridiales vadin BB60 group|| id:ebi-a-GCST90016932	TRUE	reported	igd	2	TRUE	21.9977
rs28691777	C	T	C	T	0.137134	-0.0105801		0.0429268	FALSE	FALSE	FALSE	TBI	17	60072044	0.786462	0.0390544	outcome	TRUE	reported	textfile	ebi-a-GCST90016932	17	58149405	0.0266996	6.95697e-07	14306	family Clostridiales vadin BB60 group|| id:ebi-a-GCST90016932	TRUE	reported	igd	2	TRUE	26.3804
rs34088226	A	G	A	G	-0.117807	-0.0113559		0.0590813	FALSE	FALSE	FALSE	TBI	5	4308833	0.737381	0.0338654	outcome	TRUE	reported	textfile	ebi-a-GCST90016932	5	4308946	0.026924	7.66214e-06	14306	family Clostridiales vadin BB60 group|| id:ebi-a-GCST90016932	TRUE	reported	igd	2	TRUE	19.1453
rs55682560	C	T	C	T	-0.131519	0.0239206		0.0785976	FALSE	FALSE	FALSE	TBI	15	86849059	0.416422	0.0294355	outcome	TRUE	reported	textfile	ebi-a-GCST90016932	15	87392290	0.0261319	4.97038e-07	14306	family Clostridiales vadin BB60 group|| id:ebi-a-GCST90016932	TRUE	reported	igd	2	TRUE	25.33
rs6588624	A	G	A	G	0.0662317	0.0136398		0.481233	FALSE	FALSE	FALSE	TBI	1	56383867	0.389064	0.015836	outcome	TRUE	reported	textfile	ebi-a-GCST90016932	1	56849539	0.0138147	1.79287e-06	14306	family Clostridiales vadin BB60 group|| id:ebi-a-GCST90016932	TRUE	reported	igd	2	TRUE	22.9852
rs66714985	A	C	A	C	0.116908	0.0153702		0.102245	FALSE	FALSE	FALSE	TBI	8	3447600	0.555867	0.0260958	outcome	TRUE	reported	textfile	ebi-a-GCST90016932	8	3305122	0.0252447	4.85333e-06	14306	family Clostridiales vadin BB60 group|| id:ebi-a-GCST90016932	TRUE	reported	igd	2	TRUE	21.4461
rs7226487	A	G	A	G	-0.0643682	-0.00999709		0.45236	FALSE	FALSE	FALSE	TBI	18	76661168	0.527926	0.0158389	outcome	TRUE	reported	textfile	ebi-a-GCST90016932	18	74373125	0.0138701	3.58286e-06	14306	family Clostridiales vadin BB60 group|| id:ebi-a-GCST90016932	TRUE	reported	igd	2	TRUE	21.5369
rs7538034	T	G	T	G	-0.078598	0.0439565		0.161895	FALSE	FALSE	FALSE	TBI	1	70926011	0.0412525	0.0215369	outcome	TRUE	reported	textfile	ebi-a-GCST90016932	1	71391694	0.0165982	2.36706e-06	14306	family Clostridiales vadin BB60 group|| id:ebi-a-GCST90016932	TRUE	reported	igd	2	TRUE	22.4234
rs7725895	A	G	A	G	-0.116224	0.00432275		0.120672	FALSE	FALSE	FALSE	TBI	5	142865333	0.858307	0.024213	outcome	TRUE	reported	textfile	ebi-a-GCST90016932	5	142244898	0.0240367	3.94357e-06	14306	family Clostridiales vadin BB60 group|| id:ebi-a-GCST90016932	TRUE	reported	igd	2	TRUE	23.3799
rs989682	A	G	A	G	0.070194	0.0131962		0.230043	FALSE	FALSE	FALSE	TBI	3	15522946	0.481317	0.0187397	outcome	TRUE	reported	textfile	ebi-a-GCST90016932	3	15564453	0.0155364	6.84715e-06	14306	family Clostridiales vadin BB60 group|| id:ebi-a-GCST90016932	TRUE	reported	igd	2	TRUE	20.4126
rs11073596	G	T	G	T	-0.0510212	0.0252209		0.617869	FALSE	FALSE	FALSE	TBI	15	85890348	0.123469	0.0163732	outcome	TRUE	reported	textfile	ebi-a-GCST90016933	15	86433579	0.0114339	8.14442e-06	14306	family Coriobacteriaceae|| id:ebi-a-GCST90016933	TRUE	reported	igd	2	TRUE	19.9119
rs11250875	T	C	T	C	0.06075	-0.00955163		0.214181	FALSE	FALSE	FALSE	TBI	10	1880537	0.62054	0.0192929	outcome	TRUE	reported	textfile	ebi-a-GCST90016933	10	1922731	0.0130939	4.82848e-06	14306	family Coriobacteriaceae|| id:ebi-a-GCST90016933	TRUE	reported	igd	2	TRUE	21.5256
rs11656361	A	C	A	C	0.0773006	0.0170234		0.18298	FALSE	FALSE	FALSE	TBI	17	8218014	0.405201	0.0204517	outcome	TRUE	reported	textfile	ebi-a-GCST90016933	17	8121332	0.017553	8.0201e-06	14306	family Coriobacteriaceae|| id:ebi-a-GCST90016933	TRUE	reported	igd	2	TRUE	19.3938
rs12974142	G	A	G	A	0.0789796	-0.0371457		0.0703806	FALSE	FALSE	FALSE	TBI	19	52391913	0.229162	0.0308899	outcome	TRUE	reported	textfile	ebi-a-GCST90016933	19	52895166	0.0177205	8.51236e-06	14306	family Coriobacteriaceae|| id:ebi-a-GCST90016933	TRUE	reported	igd	2	TRUE	19.8645
rs13307134	T	C	T	C	-0.0565686	-0.0320581		0.833405	FALSE	FALSE	FALSE	TBI	7	105444233	0.132011	0.0212838	outcome	TRUE	reported	textfile	ebi-a-GCST90016933	7	105084680	0.0126265	7.79938e-06	14306	family Coriobacteriaceae|| id:ebi-a-GCST90016933	TRUE	reported	igd	2	TRUE	20.0717
rs1397793	A	G	A	G	0.0498855	-0.00808816		0.690568	FALSE	FALSE	FALSE	TBI	5	91175634	0.640764	0.0173331	outcome	TRUE	reported	textfile	ebi-a-GCST90016933	5	90471451	0.0112446	9.77372e-06	14306	family Coriobacteriaceae|| id:ebi-a-GCST90016933	TRUE	reported	igd	2	TRUE	19.6816
rs1816223	G	A	G	A	0.0586265	-0.0135147		0.799744	FALSE	FALSE	FALSE	TBI	12	11341087	0.494231	0.01977	outcome	TRUE	reported	textfile	ebi-a-GCST90016933	12	11494021	0.0129006	4.84117e-06	14306	family Coriobacteriaceae|| id:ebi-a-GCST90016933	TRUE	reported	igd	2	TRUE	20.6523
rs240104	T	C	T	C	-0.0603429	0.0203684		0.284412	FALSE	FALSE	FALSE	TBI	1	176602295	0.248381	0.0176458	outcome	TRUE	reported	textfile	ebi-a-GCST90016933	1	176571431	0.0126849	1.51604e-06	14306	family Coriobacteriaceae|| id:ebi-a-GCST90016933	TRUE	reported	igd	2	TRUE	22.6297
rs2442778	A	G	A	G	0.116408	-0.0368723		0.948248	FALSE	FALSE	FALSE	TBI	3	11612938	0.301858	0.0357131	outcome	TRUE	reported	textfile	ebi-a-GCST90016933	3	11654412	0.0258545	9.02693e-06	14306	family Coriobacteriaceae|| id:ebi-a-GCST90016933	TRUE	reported	igd	2	TRUE	20.2718
rs3025411	A	G	A	G	0.0926543	-0.0159815		0.107627	FALSE	FALSE	FALSE	TBI	9	133647784	0.532581	0.0256086	outcome	TRUE	reported	textfile	ebi-a-GCST90016933	9	136512906	0.0209468	8.26913e-06	14306	family Coriobacteriaceae|| id:ebi-a-GCST90016933	TRUE	reported	igd	2	TRUE	19.5657
rs34739816	G	T	G	T	0.0965017	-0.0577045		0.0580882	FALSE	FALSE	FALSE	TBI	17	39220432	0.0881231	0.0338367	outcome	TRUE	reported	textfile	ebi-a-GCST90016933	17	37376685	0.0207666	3.88356e-06	14306	family Coriobacteriaceae|| id:ebi-a-GCST90016933	TRUE	reported	igd	2	TRUE	21.5943
rs67561917	A	G	A	G	-0.0714367	0.014254		0.181263	FALSE	FALSE	FALSE	TBI	20	63440724	0.488061	0.0205569	outcome	TRUE	reported	textfile	ebi-a-GCST90016933	20	62072077	0.0154113	5.39126e-06	14306	family Coriobacteriaceae|| id:ebi-a-GCST90016933	TRUE	reported	igd	2	TRUE	21.4864
rs719099	A	G	A	G	0.0778402	-0.0264431		0.0982811	FALSE	FALSE	FALSE	TBI	10	64039457	0.319828	0.026581	outcome	TRUE	reported	textfile	ebi-a-GCST90016933	10	65799217	0.0155815	5.43313e-07	14306	family Coriobacteriaceae|| id:ebi-a-GCST90016933	TRUE	reported	igd	2	TRUE	24.9568
rs8010111	A	G	A	G	0.103377	0.0431192		0.919064	FALSE	FALSE	FALSE	TBI	14	39191305	0.135289	0.0288699	outcome	TRUE	reported	textfile	ebi-a-GCST90016933	14	39660509	0.0229286	6.8962e-06	14306	family Coriobacteriaceae|| id:ebi-a-GCST90016933	TRUE	reported	igd	2	TRUE	20.3279
rs112893842	T	C	T	C	0.110761	0.0102686		0.0905281	FALSE	FALSE	FALSE	TBI	9	8786663	0.711551	0.02777	outcome	TRUE	reported	textfile	ebi-a-GCST90016934	9	8786663	0.0232545	2.7503e-06	14306	family Defluviitaleaceae|| id:ebi-a-GCST90016934	TRUE	reported	igd	2	TRUE	22.6861
rs1582238	C	T	C	T	-0.0801923	0.00633226		0.641704	FALSE	FALSE	FALSE	TBI	1	118181062	0.701315	0.0165098	outcome	TRUE	reported	textfile	ebi-a-GCST90016934	1	118723685	0.0167061	1.692e-06	14306	family Defluviitaleaceae|| id:ebi-a-GCST90016934	TRUE	reported	igd	2	TRUE	23.0417
rs17051335	C	T	C	T	-0.134314	0.000339405		0.102306	FALSE	FALSE	FALSE	TBI	4	121281755	0.989587	0.0260053	outcome	TRUE	reported	textfile	ebi-a-GCST90016934	4	122202910	0.0292201	4.58121e-06	14306	family Defluviitaleaceae|| id:ebi-a-GCST90016934	TRUE	reported	igd	2	TRUE	21.129
rs1908593	T	C	T	C	0.070223	-0.0146317		0.559578	FALSE	FALSE	FALSE	TBI	18	61358915	0.362173	0.016057	outcome	TRUE	reported	textfile	ebi-a-GCST90016934	18	59026148	0.0156601	7.85905e-06	14306	family Defluviitaleaceae|| id:ebi-a-GCST90016934	TRUE	reported	igd	2	TRUE	20.108
rs4344384	T	G	T	G	-0.0708803	-0.0196143		0.504158	FALSE	FALSE	FALSE	TBI	10	64647609	0.215974	0.0158525	outcome	TRUE	reported	textfile	ebi-a-GCST90016934	10	66407366	0.0156121	5.86017e-06	14306	family Defluviitaleaceae|| id:ebi-a-GCST90016934	TRUE	reported	igd	2	TRUE	20.6124
rs4677103	A	G	A	G	0.0977203	0.00626941		0.1804	FALSE	FALSE	FALSE	TBI	3	72158643	0.763978	0.0208799	outcome	TRUE	reported	textfile	ebi-a-GCST90016934	3	72207794	0.0197033	9.42193e-07	14306	family Defluviitaleaceae|| id:ebi-a-GCST90016934	TRUE	reported	igd	2	TRUE	24.5975
rs540220	C	T	C	T	0.123954	-0.038127		0.911724	FALSE	FALSE	FALSE	TBI	9	90569026	0.171126	0.0278586	outcome	TRUE	reported	textfile	ebi-a-GCST90016934	9	93331308	0.0289814	9.48135e-06	14306	family Defluviitaleaceae|| id:ebi-a-GCST90016934	TRUE	reported	igd	2	TRUE	18.2929
rs55658617	T	C	T	C	0.177314	-0.00928906		0.0356301	FALSE	FALSE	FALSE	TBI	21	40439076	0.829377	0.0431047	outcome	TRUE	reported	textfile	ebi-a-GCST90016934	21	41811003	0.0361844	1.40608e-06	14306	family Defluviitaleaceae|| id:ebi-a-GCST90016934	TRUE	reported	igd	2	TRUE	24.0128
rs72731813	C	T	C	T	-0.149751	0.0406325		0.0485056	FALSE	FALSE	FALSE	TBI	4	146493591	0.270919	0.0369068	outcome	TRUE	reported	textfile	ebi-a-GCST90016934	4	147414743	0.0293415	2.75778e-07	14306	family Defluviitaleaceae|| id:ebi-a-GCST90016934	TRUE	reported	igd	2	TRUE	26.048
rs9608282	T	G	T	G	0.139014	0.0725721		0.0329944	FALSE	FALSE	FALSE	TBI	22	24408113	0.105151	0.0447871	outcome	TRUE	reported	textfile	ebi-a-GCST90016934	22	24804081	0.0299429	4.60829e-06	14306	family Defluviitaleaceae|| id:ebi-a-GCST90016934	TRUE	reported	igd	2	TRUE	21.5541
rs9725395	A	G	A	G	-0.138357	0.00783215		0.113946	FALSE	FALSE	FALSE	TBI	1	84739949	0.753421	0.0249328	outcome	TRUE	reported	textfile	ebi-a-GCST90016934	1	85205632	0.0295185	3.41374e-06	14306	family Defluviitaleaceae|| id:ebi-a-GCST90016934	TRUE	reported	igd	2	TRUE	21.9692
rs112381107	C	T	C	T	0.211435	-0.0081614		0.063309	FALSE	FALSE	FALSE	TBI	9	15269707	0.803927	0.0328732	outcome	TRUE	reported	textfile	ebi-a-GCST90016935	9	15269705	0.0456962	2.81877e-06	14306	family Desulfovibrionaceae|| id:ebi-a-GCST90016935	TRUE	reported	igd	2	TRUE	21.4089
rs11599763	C	T	C	T	0.0555931	-0.00458618		0.592587	FALSE	FALSE	FALSE	TBI	10	11813600	0.776739	0.0161729	outcome	TRUE	reported	textfile	ebi-a-GCST90016935	10	11855599	0.0117493	2.49701e-06	14306	family Desulfovibrionaceae|| id:ebi-a-GCST90016935	TRUE	reported	igd	2	TRUE	22.3881
rs17791387	A	G	A	G	-0.0729251	0.028015		0.0952582	FALSE	FALSE	FALSE	TBI	9	79219511	0.301401	0.0271087	outcome	TRUE	reported	textfile	ebi-a-GCST90016935	9	81834426	0.0154381	2.09677e-06	14306	family Desulfovibrionaceae|| id:ebi-a-GCST90016935	TRUE	reported	igd	2	TRUE	22.3134
rs2692012	G	A	G	A	-0.114231	-0.00886157		0.945087	FALSE	FALSE	FALSE	TBI	1	204022477	0.798754	0.0347567	outcome	TRUE	reported	textfile	ebi-a-GCST90016935	1	203991605	0.0253568	1.5639e-06	14306	family Desulfovibrionaceae|| id:ebi-a-GCST90016935	TRUE	reported	igd	2	TRUE	20.2945
rs2838334	G	A	G	A	0.0571419	-0.016141		0.343569	FALSE	FALSE	FALSE	TBI	21	43645080	0.331723	0.0166291	outcome	TRUE	reported	textfile	ebi-a-GCST90016935	21	45064961	0.012423	3.82375e-06	14306	family Desulfovibrionaceae|| id:ebi-a-GCST90016935	TRUE	reported	igd	2	TRUE	21.1571
rs3935584	C	T	C	T	-0.0525838	0.010617		0.53297	FALSE	FALSE	FALSE	TBI	2	233064573	0.504113	0.015893	outcome	TRUE	reported	textfile	ebi-a-GCST90016935	2	233929283	0.0115757	6.78141e-06	14306	family Desulfovibrionaceae|| id:ebi-a-GCST90016935	TRUE	reported	igd	2	TRUE	20.6352
rs4506934	C	T	C	T	-0.0943381	-0.00214597		0.117704	FALSE	FALSE	FALSE	TBI	17	2953368	0.930417	0.0245759	outcome	TRUE	reported	textfile	ebi-a-GCST90016935	17	2856662	0.020138	3.16046e-06	14306	family Desulfovibrionaceae|| id:ebi-a-GCST90016935	TRUE	reported	igd	2	TRUE	21.9453
rs6058181	C	T	C	T	0.0834742	0.0357173		0.162815	FALSE	FALSE	FALSE	TBI	20	35106998	0.0958253	0.0214461	outcome	TRUE	reported	textfile	ebi-a-GCST90016935	20	33694801	0.0166111	2.69911e-07	14306	family Desulfovibrionaceae|| id:ebi-a-GCST90016935	TRUE	reported	igd	2	TRUE	25.2527
rs72647048	T	C	T	C	-0.0770089	0.0317324		0.112816	FALSE	FALSE	FALSE	TBI	8	56952819	0.20524	0.02505	outcome	TRUE	reported	textfile	ebi-a-GCST90016935	8	57865378	0.017089	9.60882e-06	14306	family Desulfovibrionaceae|| id:ebi-a-GCST90016935	TRUE	reported	igd	2	TRUE	20.3071
rs9928243	C	A	C	A	-0.0541732	0.00412545		0.47275	FALSE	FALSE	FALSE	TBI	16	71507738	0.795189	0.0158929	outcome	TRUE	reported	textfile	ebi-a-GCST90016935	16	71541641	0.0117819	4.48477e-06	14306	family Desulfovibrionaceae|| id:ebi-a-GCST90016935	TRUE	reported	igd	2	TRUE	21.1416
rs11026530	T	C	T	C	0.0822408	-0.0179977		0.150484	FALSE	FALSE	FALSE	TBI	11	22357551	0.416921	0.0221708	outcome	TRUE	reported	textfile	ebi-a-GCST90016936	11	22379097	0.0186379	9.42692e-06	14306	family Enterobacteriaceae|| id:ebi-a-GCST90016936	TRUE	reported	igd	2	TRUE	19.4707
rs2374342	C	A	C	A	0.0582927	0.0401795		0.41393	FALSE	FALSE	FALSE	TBI	2	41906402	0.0122011	0.0160315	outcome	TRUE	reported	textfile	ebi-a-GCST90016936	2	42133542	0.0126195	4.51617e-06	14306	family Enterobacteriaceae|| id:ebi-a-GCST90016936	TRUE	reported	igd	2	TRUE	21.3375
rs35673018	G	A	G	A	0.0899642	0.0242612		0.089686	FALSE	FALSE	FALSE	TBI	16	54293833	0.382118	0.0277588	outcome	TRUE	reported	textfile	ebi-a-GCST90016936	16	54327745	0.0202934	7.63115e-06	14306	family Enterobacteriaceae|| id:ebi-a-GCST90016936	TRUE	reported	igd	2	TRUE	19.653
rs504442	T	G	T	G	0.084159	-0.0206535		0.10468	FALSE	FALSE	FALSE	TBI	18	57478315	0.425955	0.0259422	outcome	TRUE	reported	textfile	ebi-a-GCST90016936	18	55145547	0.0189479	5.17095e-06	14306	family Enterobacteriaceae|| id:ebi-a-GCST90016936	TRUE	reported	igd	2	TRUE	19.7278
rs62210023	A	G	A	G	0.0606754	-0.00396839		0.344997	FALSE	FALSE	FALSE	TBI	20	56765036	0.811239	0.0166161	outcome	TRUE	reported	textfile	ebi-a-GCST90016936	20	55340092	0.0130125	3.13163e-06	14306	family Enterobacteriaceae|| id:ebi-a-GCST90016936	TRUE	reported	igd	2	TRUE	21.7422
rs78143293	A	G	A	G	-0.0848521	0.00143273		0.121556	FALSE	FALSE	FALSE	TBI	18	60005103	0.952939	0.024277	outcome	TRUE	reported	textfile	ebi-a-GCST90016936	18	57672335	0.0170415	1.19564e-06	14306	family Enterobacteriaceae|| id:ebi-a-GCST90016936	TRUE	reported	igd	2	TRUE	24.7919
rs79757635	C	A	C	A	0.0758597	-0.0207821		0.137688	FALSE	FALSE	FALSE	TBI	13	110188071	0.373127	0.0233341	outcome	TRUE	reported	textfile	ebi-a-GCST90016936	13	110840418	0.0171286	9.31859e-06	14306	family Enterobacteriaceae|| id:ebi-a-GCST90016936	TRUE	reported	igd	2	TRUE	19.6146
rs1074800	G	A	G	A	-0.0492438	-0.0145068		0.581219	FALSE	FALSE	FALSE	TBI	5	3002432	0.366114	0.0160513	outcome	TRUE	reported	textfile	ebi-a-GCST90016937	5	3002546	0.010887	6.14582e-06	14306	family Erysipelotrichaceae|| id:ebi-a-GCST90016937	TRUE	reported	igd	2	TRUE	20.4591
rs10781552	C	T	C	T	-0.0552212	-0.00165159		0.279911	FALSE	FALSE	FALSE	TBI	10	132083729	0.92524	0.0176009	outcome	TRUE	reported	textfile	ebi-a-GCST90016937	10	133897233	0.0116074	2.33115e-06	14306	family Erysipelotrichaceae|| id:ebi-a-GCST90016937	TRUE	reported	igd	2	TRUE	22.633
rs17530232	A	G	A	G	0.10305	-0.0291661		0.0532845	FALSE	FALSE	FALSE	TBI	13	39811320	0.409098	0.0353322	outcome	TRUE	reported	textfile	ebi-a-GCST90016937	13	40385457	0.0224648	2.79126e-06	14306	family Erysipelotrichaceae|| id:ebi-a-GCST90016937	TRUE	reported	igd	2	TRUE	21.0422
rs1884466	C	T	C	T	-0.0475363	0.0325432		0.520581	FALSE	FALSE	FALSE	TBI	1	63673525	0.0405705	0.0158911	outcome	TRUE	reported	textfile	ebi-a-GCST90016937	1	64139196	0.0106939	9.52708e-06	14306	family Erysipelotrichaceae|| id:ebi-a-GCST90016937	TRUE	reported	igd	2	TRUE	19.7596
rs2300774	A	G	A	G	-0.0524152	0.0140379		0.56063	FALSE	FALSE	FALSE	TBI	3	196066841	0.377195	0.0158966	outcome	TRUE	reported	textfile	ebi-a-GCST90016937	3	195793712	0.0106784	8.95468e-07	14306	family Erysipelotrichaceae|| id:ebi-a-GCST90016937	TRUE	reported	igd	2	TRUE	24.0936
rs290833	T	G	T	G	-0.0497374	0.011717		0.494218	FALSE	FALSE	FALSE	TBI	1	96991871	0.460262	0.0158678	outcome	TRUE	reported	textfile	ebi-a-GCST90016937	1	97457427	0.0111376	8.02897e-06	14306	family Erysipelotrichaceae|| id:ebi-a-GCST90016937	TRUE	reported	igd	2	TRUE	19.9427
rs35161940	T	C	T	C	-0.0806041	-0.0179898		0.106947	FALSE	FALSE	FALSE	TBI	17	72331083	0.483337	0.0256651	outcome	TRUE	reported	textfile	ebi-a-GCST90016937	17	70327224	0.0167641	1.8451e-06	14306	family Erysipelotrichaceae|| id:ebi-a-GCST90016937	TRUE	reported	igd	2	TRUE	23.1182
rs4078432	T	C	T	C	0.0608929	-0.039896		0.827566	FALSE	FALSE	FALSE	TBI	14	48528003	0.0575639	0.0210089	outcome	TRUE	reported	textfile	ebi-a-GCST90016937	14	48997206	0.0133764	4.23107e-06	14306	family Erysipelotrichaceae|| id:ebi-a-GCST90016937	TRUE	reported	igd	2	TRUE	20.7231
rs56970041	T	G	T	G	0.0724145	-0.0372239		0.0613595	FALSE	FALSE	FALSE	TBI	14	79891267	0.26065	0.0330921	outcome	TRUE	reported	textfile	ebi-a-GCST90016937	14	80357610	0.0164471	5.40344e-06	14306	family Erysipelotrichaceae|| id:ebi-a-GCST90016937	TRUE	reported	igd	2	TRUE	19.3853
rs62504403	C	T	C	T	0.0681159	-0.0319005		0.195101	FALSE	FALSE	FALSE	TBI	8	38946033	0.110605	0.0199943	outcome	TRUE	reported	textfile	ebi-a-GCST90016937	8	38803551	0.0127883	1.12264e-07	14306	family Erysipelotrichaceae|| id:ebi-a-GCST90016937	TRUE	reported	igd	2	TRUE	28.3708
rs7234058	T	C	T	C	-0.0945759	-0.0381969		0.0900184	FALSE	FALSE	FALSE	TBI	18	5830508	0.16601	0.0275762	outcome	TRUE	reported	textfile	ebi-a-GCST90016937	18	5830507	0.0194091	9.12347e-07	14306	family Erysipelotrichaceae|| id:ebi-a-GCST90016937	TRUE	reported	igd	2	TRUE	23.7438
rs7826267	G	T	G	T	0.0839071	-0.0239639		0.931763	FALSE	FALSE	FALSE	TBI	8	3097430	0.456932	0.0322135	outcome	TRUE	reported	textfile	ebi-a-GCST90016937	8	2954952	0.0199131	9.28453e-06	14306	family Erysipelotrichaceae|| id:ebi-a-GCST90016937	TRUE	reported	igd	2	TRUE	17.755
rs8003149	C	T	C	T	0.0538798	-0.0215983		0.332948	FALSE	FALSE	FALSE	TBI	14	55689786	0.197955	0.0167767	outcome	TRUE	reported	textfile	ebi-a-GCST90016937	14	56156504	0.0116888	4.08479e-06	14306	family Erysipelotrichaceae|| id:ebi-a-GCST90016937	TRUE	reported	igd	2	TRUE	21.2477
rs10759623	C	T	C	T	-0.162115	0.0134499		0.227095	FALSE	FALSE	FALSE	TBI	9	113059205	0.477716	0.018944	outcome	TRUE	reported	textfile	ebi-a-GCST90016938	9	115821485	0.032151	5.78309e-07	14306	family Family XI|| id:ebi-a-GCST90016938	TRUE	reported	igd	2	TRUE	25.4248
rs11547158	A	G	A	G	-0.177599	0.00487602		0.133788	FALSE	FALSE	FALSE	TBI	7	149224640	0.834031	0.0232708	outcome	TRUE	reported	textfile	ebi-a-GCST90016938	7	148921732	0.0372795	2.70222e-06	14306	family Family XI|| id:ebi-a-GCST90016938	TRUE	reported	igd	2	TRUE	22.6956
rs17379710	T	C	T	C	-0.116383	0.00189933		0.409676	FALSE	FALSE	FALSE	TBI	11	35313121	0.905849	0.0160585	outcome	TRUE	reported	textfile	ebi-a-GCST90016938	11	35334668	0.0252125	3.97109e-06	14306	family Family XI|| id:ebi-a-GCST90016938	TRUE	reported	igd	2	TRUE	21.3082
rs2155352	A	G	A	G	-0.150538	0.0112911		0.23569	FALSE	FALSE	FALSE	TBI	11	95624045	0.546005	0.0187014	outcome	TRUE	reported	textfile	ebi-a-GCST90016938	11	95357209	0.0302319	6.63437e-07	14306	family Family XI|| id:ebi-a-GCST90016938	TRUE	reported	igd	2	TRUE	24.7948
rs2156611	T	C	T	C	-0.112486	0.00179108		0.502435	FALSE	FALSE	FALSE	TBI	18	45765899	0.909833	0.0158153	outcome	TRUE	reported	textfile	ebi-a-GCST90016938	18	43345864	0.0251099	9.42671e-06	14306	family Family XI|| id:ebi-a-GCST90016938	TRUE	reported	igd	2	TRUE	20.0681
rs3733511	A	G	A	G	0.128253	0.00739892		0.298578	FALSE	FALSE	FALSE	TBI	4	119034632	0.669499	0.0173344	outcome	TRUE	reported	textfile	ebi-a-GCST90016938	4	119955787	0.0274718	3.38556e-06	14306	family Family XI|| id:ebi-a-GCST90016938	TRUE	reported	igd	2	TRUE	21.7952
rs488164	G	T	G	T	-0.117998	-0.00586479		0.6456	FALSE	FALSE	FALSE	TBI	1	239832151	0.723422	0.0165725	outcome	TRUE	reported	textfile	ebi-a-GCST90016938	1	239995451	0.025516	4.79789e-06	14306	family Family XI|| id:ebi-a-GCST90016938	TRUE	reported	igd	2	TRUE	21.3857
rs697771	A	G	A	G	-0.117677	-0.0157489		0.457238	FALSE	FALSE	FALSE	TBI	16	54081288	0.321255	0.0158779	outcome	TRUE	reported	textfile	ebi-a-GCST90016938	16	54115200	0.0251491	3.19374e-06	14306	family Family XI|| id:ebi-a-GCST90016938	TRUE	reported	igd	2	TRUE	21.8947
rs10404377	A	C	A	C	0.0503183	0.00818869		0.578425	FALSE	FALSE	FALSE	TBI	19	16063847	0.613318	0.0162043	outcome	TRUE	reported	textfile	ebi-a-GCST90016939	19	16174657	0.011165	6.99021e-06	14306	family Family XIII|| id:ebi-a-GCST90016939	TRUE	reported	igd	2	TRUE	20.3111
rs118170811	A	G	A	G	0.151619	0.0791211		0.030775	FALSE	FALSE	FALSE	TBI	10	100607139	0.0842636	0.0458285	outcome	TRUE	reported	textfile	ebi-a-GCST90016939	10	102366896	0.0317112	1.80356e-06	14306	family Family XIII|| id:ebi-a-GCST90016939	TRUE	reported	igd	2	TRUE	22.8603
rs12904405	A	G	A	G	-0.0851896	0.00962115		0.094802	FALSE	FALSE	FALSE	TBI	15	93562186	0.723049	0.0271488	outcome	TRUE	reported	textfile	ebi-a-GCST90016939	15	94105415	0.0192688	7.67414e-06	14306	family Family XIII|| id:ebi-a-GCST90016939	TRUE	reported	igd	2	TRUE	19.5463
rs3098182	T	G	T	G	-0.0508511	0.0182553		0.48177	FALSE	FALSE	FALSE	TBI	15	50510783	0.249465	0.0158514	outcome	TRUE	reported	textfile	ebi-a-GCST90016939	15	50802980	0.011014	4.04027e-06	14306	family Family XIII|| id:ebi-a-GCST90016939	TRUE	reported	igd	2	TRUE	21.3162
rs4293737	A	G	A	G	-0.112091	-0.0262961		0.22121	FALSE	FALSE	FALSE	TBI	3	32332038	0.177493	0.0195	outcome	TRUE	reported	textfile	ebi-a-GCST90016939	3	32373530	0.0271305	8.38475e-06	14306	family Family XIII|| id:ebi-a-GCST90016939	TRUE	reported	igd	2	TRUE	17.0697
rs482905	G	T	G	T	0.0596528	0.0119148		0.247756	FALSE	FALSE	FALSE	TBI	1	166587965	0.514802	0.0182916	outcome	TRUE	reported	textfile	ebi-a-GCST90016939	1	166557202	0.012717	3.72349e-06	14306	family Family XIII|| id:ebi-a-GCST90016939	TRUE	reported	igd	2	TRUE	22.0035
rs6501525	A	G	A	G	0.0561559	0.0118331		0.339596	FALSE	FALSE	FALSE	TBI	17	72222486	0.480744	0.016782	outcome	TRUE	reported	textfile	ebi-a-GCST90016939	17	70218627	0.0115587	1.23726e-06	14306	family Family XIII|| id:ebi-a-GCST90016939	TRUE	reported	igd	2	TRUE	23.6033
rs66753613	G	A	G	A	0.0651136	0.00548496		0.183908	FALSE	FALSE	FALSE	TBI	1	38746349	0.788855	0.0204817	outcome	TRUE	reported	textfile	ebi-a-GCST90016939	1	39212021	0.0144251	8.08295e-06	14306	family Family XIII|| id:ebi-a-GCST90016939	TRUE	reported	igd	2	TRUE	20.3754
rs6797051	C	T	C	T	-0.0805985	-0.0231088		0.0947848	FALSE	FALSE	FALSE	TBI	3	88946068	0.390828	0.0269296	outcome	TRUE	reported	textfile	ebi-a-GCST90016939	3	88995218	0.0171364	4.89283e-06	14306	family Family XIII|| id:ebi-a-GCST90016939	TRUE	reported	igd	2	TRUE	22.1215
rs7514702	T	C	T	C	-0.0663236	-0.00162861		0.149267	FALSE	FALSE	FALSE	TBI	1	186944891	0.941511	0.022197	outcome	TRUE	reported	textfile	ebi-a-GCST90016939	1	186914023	0.0141626	3.91643e-06	14306	family Family XIII|| id:ebi-a-GCST90016939	TRUE	reported	igd	2	TRUE	21.9306
rs10402491	C	T	C	T	0.0661701	0.0453823		0.167968	FALSE	FALSE	FALSE	TBI	19	13314985	0.0315726	0.0211102	outcome	TRUE	reported	textfile	ebi-a-GCST90016940	19	13425799	0.014851	7.58351e-06	14306	family Lachnospiraceae|| id:ebi-a-GCST90016940	TRUE	reported	igd	2	TRUE	19.8524
rs11139361	C	T	C	T	-0.0494463	-0.0012899		0.678038	FALSE	FALSE	FALSE	TBI	9	69564931	0.93928	0.0169335	outcome	TRUE	reported	textfile	ebi-a-GCST90016940	9	72179847	0.0110503	4.26265e-06	14306	family Lachnospiraceae|| id:ebi-a-GCST90016940	TRUE	reported	igd	2	TRUE	20.0226
rs112040820	A	G	A	G	0.0549584	-0.0293574		0.25938	FALSE	FALSE	FALSE	TBI	17	82511188	0.105987	0.0181611	outcome	TRUE	reported	textfile	ebi-a-GCST90016940	17	80469064	0.0117086	2.41835e-06	14306	family Lachnospiraceae|| id:ebi-a-GCST90016940	TRUE	reported	igd	2	TRUE	22.0322
rs11841382	G	T	G	T	-0.0718128	-0.0265417		0.0827549	FALSE	FALSE	FALSE	TBI	13	37430535	0.354405	0.0286603	outcome	TRUE	reported	textfile	ebi-a-GCST90016940	13	38004672	0.017462	9.57767e-06	14306	family Lachnospiraceae|| id:ebi-a-GCST90016940	TRUE	reported	igd	2	TRUE	16.9128
rs11979110	T	C	T	C	-0.0500924	-0.00388592		0.462698	FALSE	FALSE	FALSE	TBI	7	130751700	0.80645	0.0158603	outcome	TRUE	reported	textfile	ebi-a-GCST90016940	7	130436459	0.0105069	1.81844e-06	14306	family Lachnospiraceae|| id:ebi-a-GCST90016940	TRUE	reported	igd	2	TRUE	22.7297
rs1205443	A	G	A	G	0.0501415	-0.0125395		0.351641	FALSE	FALSE	FALSE	TBI	20	38248466	0.451777	0.0166648	outcome	TRUE	reported	textfile	ebi-a-GCST90016940	20	36876868	0.0112157	7.28836e-06	14306	family Lachnospiraceae|| id:ebi-a-GCST90016940	TRUE	reported	igd	2	TRUE	19.9867
rs12760724	A	C	A	C	-0.0484566	-0.0126087		0.328984	FALSE	FALSE	FALSE	TBI	1	213858626	0.453694	0.016828	outcome	TRUE	reported	textfile	ebi-a-GCST90016940	1	214031969	0.0107934	7.26742e-06	14306	family Lachnospiraceae|| id:ebi-a-GCST90016940	TRUE	reported	igd	2	TRUE	20.1553
rs13005175	G	A	G	A	-0.0993483	-0.00897284		0.955631	FALSE	FALSE	FALSE	TBI	2	231605011	0.815347	0.038422	outcome	TRUE	reported	textfile	ebi-a-GCST90016940	2	232469722	0.0218395	8.37067e-06	14306	family Lachnospiraceae|| id:ebi-a-GCST90016940	TRUE	reported	igd	2	TRUE	20.6936
rs2159863	A	G	A	G	-0.0585831	0.0148648		0.179556	FALSE	FALSE	FALSE	TBI	4	10243730	0.470642	0.0206045	outcome	TRUE	reported	textfile	ebi-a-GCST90016940	4	10245354	0.0128742	3.69556e-06	14306	family Lachnospiraceae|| id:ebi-a-GCST90016940	TRUE	reported	igd	2	TRUE	20.7064
rs2910921	C	T	C	T	-0.160302	0.090537		0.971424	FALSE	FALSE	FALSE	TBI	5	32348487	0.0575546	0.0476744	outcome	TRUE	reported	textfile	ebi-a-GCST90016940	5	32348593	0.035832	8.41977e-06	14306	family Lachnospiraceae|| id:ebi-a-GCST90016940	TRUE	reported	igd	2	TRUE	20.0141
rs3127230	C	T	C	T	-0.0503537	0.000295248		0.303309	FALSE	FALSE	FALSE	TBI	10	101632746	0.986325	0.0172255	outcome	TRUE	reported	textfile	ebi-a-GCST90016940	10	103392503	0.0112201	6.20326e-06	14306	family Lachnospiraceae|| id:ebi-a-GCST90016940	TRUE	reported	igd	2	TRUE	20.1405
rs35524804	T	C	T	C	-0.0607481	0.0124846		0.213955	FALSE	FALSE	FALSE	TBI	9	97351401	0.518453	0.019334	outcome	TRUE	reported	textfile	ebi-a-GCST90016940	9	100113683	0.0125216	2.44997e-06	14306	family Lachnospiraceae|| id:ebi-a-GCST90016940	TRUE	reported	igd	2	TRUE	23.5367
rs7359994	C	T	C	T	0.0503142	0.00703655		0.596694	FALSE	FALSE	FALSE	TBI	19	28917951	0.661899	0.0160912	outcome	TRUE	reported	textfile	ebi-a-GCST90016940	19	29408858	0.0112482	5.35895e-06	14306	family Lachnospiraceae|| id:ebi-a-GCST90016940	TRUE	reported	igd	2	TRUE	20.0085
rs79086868	T	C	T	C	0.0776723	0.00173044		0.100875	FALSE	FALSE	FALSE	TBI	9	130916218	0.947767	0.0264142	outcome	TRUE	reported	textfile	ebi-a-GCST90016940	9	133791605	0.0164472	3.01426e-06	14306	family Lachnospiraceae|| id:ebi-a-GCST90016940	TRUE	reported	igd	2	TRUE	22.3022
rs959845	T	C	T	C	0.0493666	0.00351248		0.574473	FALSE	FALSE	FALSE	TBI	4	185985647	0.828538	0.0162182	outcome	TRUE	reported	textfile	ebi-a-GCST90016940	4	186906801	0.0107801	5.16952e-06	14306	family Lachnospiraceae|| id:ebi-a-GCST90016940	TRUE	reported	igd	2	TRUE	20.9711
rs9929145	G	A	G	A	-0.125721	0.0695884		0.0491161	FALSE	FALSE	FALSE	TBI	16	76525287	0.0568382	0.036538	outcome	TRUE	reported	textfile	ebi-a-GCST90016940	16	76559184	0.0245233	2.83596e-07	14306	family Lachnospiraceae|| id:ebi-a-GCST90016940	TRUE	reported	igd	2	TRUE	26.282
rs1530559	G	A	G	A	0.0772453	0.0012641		0.462494	FALSE	FALSE	FALSE	TBI	2	134998059	0.936811	0.015945	outcome	TRUE	reported	textfile	ebi-a-GCST90016941	2	135755629	0.0176921	9.6525e-06	14306	family Lactobacillaceae|| id:ebi-a-GCST90016941	TRUE	reported	igd	2	TRUE	19.0627
rs16861661	G	A	G	A	-0.193287	-0.0176352		0.0656379	FALSE	FALSE	FALSE	TBI	1	18174965	0.583976	0.0322054	outcome	TRUE	reported	textfile	ebi-a-GCST90016941	1	18501459	0.0379293	2.70128e-07	14306	family Lactobacillaceae|| id:ebi-a-GCST90016941	TRUE	reported	igd	2	TRUE	25.969
rs62314653	C	A	C	A	0.177082	0.0725929		0.0593866	FALSE	FALSE	FALSE	TBI	4	108975306	0.0310692	0.0336672	outcome	TRUE	reported	textfile	ebi-a-GCST90016941	4	109896462	0.0392269	6.59189e-06	14306	family Lactobacillaceae|| id:ebi-a-GCST90016941	TRUE	reported	igd	2	TRUE	20.3789
rs74599091	A	G	A	G	0.191613	-0.0999809		0.0186869	FALSE	FALSE	FALSE	TBI	1	179751534	0.0912998	0.0592099	outcome	TRUE	reported	textfile	ebi-a-GCST90016941	1	179720669	0.0425039	7.6952e-06	14306	family Lactobacillaceae|| id:ebi-a-GCST90016941	TRUE	reported	igd	2	TRUE	20.3232
rs768253	T	G	T	G	-0.0792344	-0.00805731		0.439538	FALSE	FALSE	FALSE	TBI	8	68097868	0.613238	0.0159406	outcome	TRUE	reported	textfile	ebi-a-GCST90016941	8	69010103	0.0170604	3.60761e-06	14306	family Lactobacillaceae|| id:ebi-a-GCST90016941	TRUE	reported	igd	2	TRUE	21.5699
rs77478751	A	G	A	G	-0.219178	0.00372792		0.117883	FALSE	FALSE	FALSE	TBI	3	173433875	0.879734	0.0246383	outcome	TRUE	reported	textfile	ebi-a-GCST90016941	3	173151665	0.0473566	5.9595e-06	14306	family Lactobacillaceae|| id:ebi-a-GCST90016941	TRUE	reported	igd	2	TRUE	21.4207
rs921925	A	C	A	C	0.0999419	0.00567776		0.211906	FALSE	FALSE	FALSE	TBI	19	6928006	0.768877	0.0193223	outcome	TRUE	reported	textfile	ebi-a-GCST90016941	19	6928017	0.0201687	5.77192e-07	14306	family Lactobacillaceae|| id:ebi-a-GCST90016941	TRUE	reported	igd	2	TRUE	24.555
rs9345899	A	G	A	G	-0.124042	-0.0103832		0.105329	FALSE	FALSE	FALSE	TBI	6	66849430	0.686703	0.0257436	outcome	TRUE	reported	textfile	ebi-a-GCST90016941	6	67559323	0.0278946	9.44583e-06	14306	family Lactobacillaceae|| id:ebi-a-GCST90016941	TRUE	reported	igd	2	TRUE	19.7741
rs10202904	G	T	G	T	0.121754	0.0124286		0.591081	FALSE	FALSE	FALSE	TBI	2	124682691	0.441933	0.0161633	outcome	TRUE	reported	textfile	ebi-a-GCST90016942	2	125440268	0.0235357	3.01432e-07	14306	family Methanobacteriaceae|| id:ebi-a-GCST90016942	TRUE	reported	igd	2	TRUE	26.7616
rs10424197	A	G	A	G	0.111274	0.0276788		0.74577	FALSE	FALSE	FALSE	TBI	19	45936063	0.130038	0.0182825	outcome	TRUE	reported	textfile	ebi-a-GCST90016942	19	46439321	0.0247517	9.27897e-06	14306	family Methanobacteriaceae|| id:ebi-a-GCST90016942	TRUE	reported	igd	2	TRUE	20.2105
rs4257531	G	A	G	A	0.164498	0.0279342		0.10571	FALSE	FALSE	FALSE	TBI	3	2044483	0.281281	0.0259263	outcome	TRUE	reported	textfile	ebi-a-GCST90016942	3	2086167	0.0364959	7.44338e-06	14306	family Methanobacteriaceae|| id:ebi-a-GCST90016942	TRUE	reported	igd	2	TRUE	20.3158
rs56131665	G	A	G	A	0.178661	0.0199064		0.122969	FALSE	FALSE	FALSE	TBI	5	178733974	0.409125	0.0241163	outcome	TRUE	reported	textfile	ebi-a-GCST90016942	5	178160975	0.039298	6.17988e-06	14306	family Methanobacteriaceae|| id:ebi-a-GCST90016942	TRUE	reported	igd	2	TRUE	20.669
rs6508769	C	T	C	T	-0.153519	-0.0379876		0.852902	FALSE	FALSE	FALSE	TBI	19	28336853	0.0889836	0.0223353	outcome	TRUE	reported	textfile	ebi-a-GCST90016942	19	28827760	0.0344519	8.22527e-06	14306	family Methanobacteriaceae|| id:ebi-a-GCST90016942	TRUE	reported	igd	2	TRUE	19.8563
rs6776814	T	C	T	C	-0.199566	-0.0684294		0.0204026	FALSE	FALSE	FALSE	TBI	3	15011576	0.228003	0.0567635	outcome	TRUE	reported	textfile	ebi-a-GCST90016942	3	15053083	0.0411825	1.63061e-06	14306	family Methanobacteriaceae|| id:ebi-a-GCST90016942	TRUE	reported	igd	2	TRUE	23.4827
rs73068003	G	T	G	T	-0.15814	-0.0173271		0.0960979	FALSE	FALSE	FALSE	TBI	7	10734305	0.519224	0.0268828	outcome	TRUE	reported	textfile	ebi-a-GCST90016942	7	10773932	0.0351803	8.44578e-06	14306	family Methanobacteriaceae|| id:ebi-a-GCST90016942	TRUE	reported	igd	2	TRUE	20.2062
rs73457410	A	G	A	G	0.21534	0.0695573		0.0631273	FALSE	FALSE	FALSE	TBI	13	41382045	0.033059	0.0326351	outcome	TRUE	reported	textfile	ebi-a-GCST90016942	13	41956181	0.0436695	1.40854e-06	14306	family Methanobacteriaceae|| id:ebi-a-GCST90016942	TRUE	reported	igd	2	TRUE	24.316
rs75208022	C	T	C	T	-0.227245	-0.0336281		0.0947017	FALSE	FALSE	FALSE	TBI	12	21185927	0.214777	0.0271077	outcome	TRUE	reported	textfile	ebi-a-GCST90016942	12	21338861	0.048763	5.92107e-06	14306	family Methanobacteriaceae|| id:ebi-a-GCST90016942	TRUE	reported	igd	2	TRUE	21.7174
rs894996	C	A	C	A	0.216999	0.0442058		0.0699939	FALSE	FALSE	FALSE	TBI	4	103497150	0.154165	0.0310222	outcome	TRUE	reported	textfile	ebi-a-GCST90016942	4	104418307	0.0449076	1.87556e-06	14306	family Methanobacteriaceae|| id:ebi-a-GCST90016942	TRUE	reported	igd	2	TRUE	23.3494
rs111966731	T	C	T	C	0.204031	-0.0355806		0.0859175	FALSE	FALSE	FALSE	TBI	15	93398708	0.208149	0.0282684	outcome	TRUE	reported	textfile	ebi-a-GCST90016943	15	93941937	0.0445746	4.56321e-06	14306	family Oxalobacteraceae|| id:ebi-a-GCST90016943	TRUE	reported	igd	2	TRUE	20.9516
rs11246212	C	T	C	T	-0.13607	-0.00748492		0.860013	FALSE	FALSE	FALSE	TBI	11	610277	0.742751	0.0228051	outcome	TRUE	reported	textfile	ebi-a-GCST90016943	11	610277	0.0291797	4.50837e-06	14306	family Oxalobacteraceae|| id:ebi-a-GCST90016943	TRUE	reported	igd	2	TRUE	21.7452
rs12002250	A	C	A	C	0.196145	0.0180362		0.0425423	FALSE	FALSE	FALSE	TBI	9	19682560	0.645483	0.0392052	outcome	TRUE	reported	textfile	ebi-a-GCST90016943	9	19682558	0.044523	5.53197e-06	14306	family Oxalobacteraceae|| id:ebi-a-GCST90016943	TRUE	reported	igd	2	TRUE	19.4082
rs1569853	T	C	T	C	-0.140043	-0.00709773		0.120391	FALSE	FALSE	FALSE	TBI	6	38582525	0.769917	0.0242671	outcome	TRUE	reported	textfile	ebi-a-GCST90016943	6	38550301	0.0281704	7.45178e-07	14306	family Oxalobacteraceae|| id:ebi-a-GCST90016943	TRUE	reported	igd	2	TRUE	24.7136
rs17138946	G	T	G	T	-0.189444	0.024525		0.0667923	FALSE	FALSE	FALSE	TBI	16	5934557	0.437881	0.0316135	outcome	TRUE	reported	textfile	ebi-a-GCST90016943	16	5984558	0.0430248	8.09003e-06	14306	family Oxalobacteraceae|| id:ebi-a-GCST90016943	TRUE	reported	igd	2	TRUE	19.3876
rs36057338	G	T	G	T	0.181604	0.0649878		0.0331499	FALSE	FALSE	FALSE	TBI	4	189014160	0.143312	0.0444037	outcome	TRUE	reported	textfile	ebi-a-GCST90016943	4	189935314	0.0398742	6.25792e-06	14306	family Oxalobacteraceae|| id:ebi-a-GCST90016943	TRUE	reported	igd	2	TRUE	20.7428
rs4428215	G	A	G	A	0.12561	0.0208099		0.254221	FALSE	FALSE	FALSE	TBI	3	172229645	0.250375	0.0181044	outcome	TRUE	reported	textfile	ebi-a-GCST90016943	3	171947435	0.0230053	4.87933e-08	14306	family Oxalobacteraceae|| id:ebi-a-GCST90016943	TRUE	reported	igd	2	TRUE	29.8121
rs561239	A	G	A	G	0.105525	0.00441035		0.208705	FALSE	FALSE	FALSE	TBI	12	18640649	0.821845	0.0195866	outcome	TRUE	reported	textfile	ebi-a-GCST90016943	12	18793583	0.0236769	7.19383e-06	14306	family Oxalobacteraceae|| id:ebi-a-GCST90016943	TRUE	reported	igd	2	TRUE	19.8637
rs6000536	C	T	C	T	-0.118383	0.000657843		0.16906	FALSE	FALSE	FALSE	TBI	22	37025428	0.975299	0.0212461	outcome	TRUE	reported	textfile	ebi-a-GCST90016943	22	37421469	0.0241355	7.3872e-07	14306	family Oxalobacteraceae|| id:ebi-a-GCST90016943	TRUE	reported	igd	2	TRUE	24.0584
rs62435498	C	A	C	A	0.181521	-0.00809999		0.102672	FALSE	FALSE	FALSE	TBI	7	1754627	0.756345	0.0261051	outcome	TRUE	reported	textfile	ebi-a-GCST90016943	7	1794263	0.0400608	7.4583e-06	14306	family Oxalobacteraceae|| id:ebi-a-GCST90016943	TRUE	reported	igd	2	TRUE	20.5312
rs736744	T	C	T	C	-0.105642	-0.0199994		0.568559	FALSE	FALSE	FALSE	TBI	9	84899492	0.210308	0.0159648	outcome	TRUE	reported	textfile	ebi-a-GCST90016943	9	87514407	0.0200648	1.49417e-07	14306	family Oxalobacteraceae|| id:ebi-a-GCST90016943	TRUE	reported	igd	2	TRUE	27.7207
rs7993559	A	C	A	C	-0.0921059	0.0107653		0.555908	FALSE	FALSE	FALSE	TBI	13	22869488	0.501872	0.0160306	outcome	TRUE	reported	textfile	ebi-a-GCST90016943	13	23443627	0.0201114	5.03733e-06	14306	family Oxalobacteraceae|| id:ebi-a-GCST90016943	TRUE	reported	igd	2	TRUE	20.9744
rs80330081	A	C	A	C	-0.18756	0.0332974		0.10434	FALSE	FALSE	FALSE	TBI	4	66561674	0.19784	0.0258574	outcome	TRUE	reported	textfile	ebi-a-GCST90016943	4	67427392	0.0423688	6.64003e-06	14306	family Oxalobacteraceae|| id:ebi-a-GCST90016943	TRUE	reported	igd	2	TRUE	19.5969
rs934049	G	A	G	A	0.109751	-0.0183706		0.210324	FALSE	FALSE	FALSE	TBI	2	15916656	0.345082	0.0194568	outcome	TRUE	reported	textfile	ebi-a-GCST90016943	2	16056779	0.0238636	4.21143e-06	14306	family Oxalobacteraceae|| id:ebi-a-GCST90016943	TRUE	reported	igd	2	TRUE	21.1517
rs10965428	C	A	C	A	-0.119902	0.0492719		0.0559187	FALSE	FALSE	FALSE	TBI	9	22718482	0.153623	0.034532	outcome	TRUE	reported	textfile	ebi-a-GCST90016944	9	22718481	0.0258219	4.29151e-06	14306	family Pasteurellaceae|| id:ebi-a-GCST90016944	TRUE	reported	igd	2	TRUE	21.5614
rs111582866	G	A	G	A	-0.113957	0.0578142		0.0881277	FALSE	FALSE	FALSE	TBI	16	48708578	0.0399227	0.0281396	outcome	TRUE	reported	textfile	ebi-a-GCST90016944	16	48742489	0.0256403	7.06627e-06	14306	family Pasteurellaceae|| id:ebi-a-GCST90016944	TRUE	reported	igd	2	TRUE	19.7531
rs12050685	A	G	A	G	-0.0670948	0.0114808		0.281048	FALSE	FALSE	FALSE	TBI	15	73185141	0.514168	0.0175989	outcome	TRUE	reported	textfile	ebi-a-GCST90016944	15	73477482	0.015239	9.18523e-06	14306	family Pasteurellaceae|| id:ebi-a-GCST90016944	TRUE	reported	igd	2	TRUE	19.385
rs16970009	A	G	A	G	0.187381	-0.0265116		0.019827	FALSE	FALSE	FALSE	TBI	17	34535582	0.647442	0.0579718	outcome	TRUE	reported	textfile	ebi-a-GCST90016944	17	32862601	0.0429572	7.31526e-06	14306	family Pasteurellaceae|| id:ebi-a-GCST90016944	TRUE	reported	igd	2	TRUE	19.0274
rs35510	A	G	A	G	0.122729	-0.0465676		0.0423232	FALSE	FALSE	FALSE	TBI	12	115054168	0.238735	0.0395259	outcome	TRUE	reported	textfile	ebi-a-GCST90016944	12	115491973	0.0264958	4.01578e-06	14306	family Pasteurellaceae|| id:ebi-a-GCST90016944	TRUE	reported	igd	2	TRUE	21.4556
rs4822728	T	C	T	C	0.0685479	-0.0112194		0.483033	FALSE	FALSE	FALSE	TBI	22	26495842	0.477816	0.0158061	outcome	TRUE	reported	textfile	ebi-a-GCST90016944	22	26891808	0.0149032	4.71846e-06	14306	family Pasteurellaceae|| id:ebi-a-GCST90016944	TRUE	reported	igd	2	TRUE	21.1558
rs6972479	A	G	A	G	-0.0781862	0.0210062		0.206407	FALSE	FALSE	FALSE	TBI	7	117278006	0.284656	0.0196335	outcome	TRUE	reported	textfile	ebi-a-GCST90016944	7	116918060	0.0175366	7.74819e-06	14306	family Pasteurellaceae|| id:ebi-a-GCST90016944	TRUE	reported	igd	2	TRUE	19.8779
rs72756943	G	A	G	A	0.13988	0.0194748		0.0664975	FALSE	FALSE	FALSE	TBI	5	26531799	0.541647	0.031909	outcome	TRUE	reported	textfile	ebi-a-GCST90016944	5	26531908	0.0303029	3.3522e-06	14306	family Pasteurellaceae|| id:ebi-a-GCST90016944	TRUE	reported	igd	2	TRUE	21.308
rs73139353	A	C	A	C	-0.222573	-0.0327029		0.088491	FALSE	FALSE	FALSE	TBI	3	98253370	0.242419	0.027976	outcome	TRUE	reported	textfile	ebi-a-GCST90016944	3	97972214	0.0484634	8.71325e-06	14306	family Pasteurellaceae|| id:ebi-a-GCST90016944	TRUE	reported	igd	2	TRUE	21.092
rs76022354	C	T	C	T	0.24289	0.0148462		0.0496306	FALSE	FALSE	FALSE	TBI	10	92546628	0.685105	0.0366113	outcome	TRUE	reported	textfile	ebi-a-GCST90016944	10	94306385	0.0500406	1.82856e-06	14306	family Pasteurellaceae|| id:ebi-a-GCST90016944	TRUE	reported	igd	2	TRUE	23.5599
rs78909003	T	C	T	C	-0.241159	-0.0153138		0.0547541	FALSE	FALSE	FALSE	TBI	9	102887960	0.660034	0.0348145	outcome	TRUE	reported	textfile	ebi-a-GCST90016944	9	105650242	0.0498372	2.04894e-06	14306	family Pasteurellaceae|| id:ebi-a-GCST90016944	TRUE	reported	igd	2	TRUE	23.4153
rs9382510	C	T	C	T	-0.0881865	-0.0158014		0.264748	FALSE	FALSE	FALSE	TBI	6	55583693	0.381127	0.0180418	outcome	TRUE	reported	textfile	ebi-a-GCST90016944	6	55448491	0.0169965	2.476e-07	14306	family Pasteurellaceae|| id:ebi-a-GCST90016944	TRUE	reported	igd	2	TRUE	26.9206
rs9895850	T	C	T	C	-0.176406	0.0480883		0.0440946	FALSE	FALSE	FALSE	TBI	17	66538895	0.210539	0.0384066	outcome	TRUE	reported	textfile	ebi-a-GCST90016944	17	64535013	0.041017	9.0826e-06	14306	family Pasteurellaceae|| id:ebi-a-GCST90016944	TRUE	reported	igd	2	TRUE	18.4969
rs9938097	C	T	C	T	0.0710386	0.00708547		0.610347	FALSE	FALSE	FALSE	TBI	16	84943783	0.663309	0.0162754	outcome	TRUE	reported	textfile	ebi-a-GCST90016944	16	84977389	0.0158024	8.22602e-06	14306	family Pasteurellaceae|| id:ebi-a-GCST90016944	TRUE	reported	igd	2	TRUE	20.2089
rs117452796	A	G	A	G	-0.257982	-0.0560132		0.0318989	FALSE	FALSE	FALSE	TBI	9	9423378	0.21821	0.045491	outcome	TRUE	reported	textfile	ebi-a-GCST90016945	9	9423378	0.0549569	3.15297e-06	14306	family Peptococcaceae|| id:ebi-a-GCST90016945	TRUE	reported	igd	2	TRUE	22.0361
rs12144792	C	T	C	T	0.064399	-0.00905282		0.375267	FALSE	FALSE	FALSE	TBI	1	27091734	0.579302	0.0163289	outcome	TRUE	reported	textfile	ebi-a-GCST90016945	1	27418225	0.0141246	5.82237e-06	14306	family Peptococcaceae|| id:ebi-a-GCST90016945	TRUE	reported	igd	2	TRUE	20.7877
rs12634826	T	G	T	G	-0.0739885	-0.0123443		0.383396	FALSE	FALSE	FALSE	TBI	3	183266260	0.453141	0.0164549	outcome	TRUE	reported	textfile	ebi-a-GCST90016945	3	182984048	0.0150931	1.01109e-06	14306	family Peptococcaceae|| id:ebi-a-GCST90016945	TRUE	reported	igd	2	TRUE	24.031
rs12992764	T	G	T	G	0.0684213	0.0263872		0.427613	FALSE	FALSE	FALSE	TBI	2	188031016	0.101767	0.0161256	outcome	TRUE	reported	textfile	ebi-a-GCST90016945	2	188895743	0.0141137	1.46157e-06	14306	family Peptococcaceae|| id:ebi-a-GCST90016945	TRUE	reported	igd	2	TRUE	23.5018
rs150600492	A	C	A	C	0.135774	0.0884592		0.0580388	FALSE	FALSE	FALSE	TBI	10	127377698	0.00789369	0.0332981	outcome	TRUE	reported	textfile	ebi-a-GCST90016945	10	129175962	0.0289757	2.31308e-06	14306	family Peptococcaceae|| id:ebi-a-GCST90016945	TRUE	reported	igd	2	TRUE	21.9566
rs35703006	G	T	G	T	0.0812655	-0.0135604		0.245177	FALSE	FALSE	FALSE	TBI	8	28756700	0.460927	0.0183915	outcome	TRUE	reported	textfile	ebi-a-GCST90016945	8	28614217	0.0164355	4.94778e-07	14306	family Peptococcaceae|| id:ebi-a-GCST90016945	TRUE	reported	igd	2	TRUE	24.4482
rs4990837	G	A	G	A	-0.0910387	-0.00957597		0.803614	FALSE	FALSE	FALSE	TBI	8	3723235	0.631222	0.0199496	outcome	TRUE	reported	textfile	ebi-a-GCST90016945	8	3580757	0.0185869	1.74193e-06	14306	family Peptococcaceae|| id:ebi-a-GCST90016945	TRUE	reported	igd	2	TRUE	23.9904
rs75430375	C	T	C	T	-0.147941	0.0403387		0.0454032	FALSE	FALSE	FALSE	TBI	5	89957067	0.293934	0.038435	outcome	TRUE	reported	textfile	ebi-a-GCST90016945	5	89252884	0.0317498	3.40847e-06	14306	family Peptococcaceae|| id:ebi-a-GCST90016945	TRUE	reported	igd	2	TRUE	21.7118
rs75898026	A	G	A	G	-0.0821779	0.0244515		0.210322	FALSE	FALSE	FALSE	TBI	13	112906768	0.211034	0.0195498	outcome	TRUE	reported	textfile	ebi-a-GCST90016945	13	113561082	0.0173541	2.02209e-06	14306	family Peptococcaceae|| id:ebi-a-GCST90016945	TRUE	reported	igd	2	TRUE	22.4236
rs10805326	A	G	A	G	-0.0566637	-0.0295288		0.707163	FALSE	FALSE	FALSE	TBI	4	14322999	0.0897387	0.0174029	outcome	TRUE	reported	textfile	ebi-a-GCST90016946	4	14324623	0.012276	4.03395e-06	14306	family Peptostreptococcaceae|| id:ebi-a-GCST90016946	TRUE	reported	igd	2	TRUE	21.3057
rs117020988	C	T	C	T	0.182411	-0.0154747		0.0813739	FALSE	FALSE	FALSE	TBI	7	46671379	0.593785	0.0290135	outcome	TRUE	reported	textfile	ebi-a-GCST90016946	7	46710977	0.0372126	1.02795e-06	14306	family Peptostreptococcaceae|| id:ebi-a-GCST90016946	TRUE	reported	igd	2	TRUE	24.0282
rs12377846	C	A	C	A	-0.252	0.0292802		0.0280796	FALSE	FALSE	FALSE	TBI	9	16786786	0.541815	0.0479949	outcome	TRUE	reported	textfile	ebi-a-GCST90016946	9	16786784	0.0511627	7.26256e-07	14306	family Peptostreptococcaceae|| id:ebi-a-GCST90016946	TRUE	reported	igd	2	TRUE	24.2602
rs12986312	T	G	T	G	0.0571818	0.0168056		0.299995	FALSE	FALSE	FALSE	TBI	19	17303329	0.329963	0.0172509	outcome	TRUE	reported	textfile	ebi-a-GCST90016946	19	17414138	0.0125947	5.76713e-06	14306	family Peptostreptococcaceae|| id:ebi-a-GCST90016946	TRUE	reported	igd	2	TRUE	20.6129
rs1467258	G	A	G	A	0.072584	-0.0158102		0.18681	FALSE	FALSE	FALSE	TBI	17	40060234	0.440051	0.0204767	outcome	TRUE	reported	textfile	ebi-a-GCST90016946	17	38216487	0.0162321	7.89805e-06	14306	family Peptostreptococcaceae|| id:ebi-a-GCST90016946	TRUE	reported	igd	2	TRUE	19.9955
rs1520207	T	C	T	C	-0.0525658	0.00997756		0.500705	FALSE	FALSE	FALSE	TBI	3	152063386	0.52919	0.0158565	outcome	TRUE	reported	textfile	ebi-a-GCST90016946	3	151781175	0.0112476	3.16548e-06	14306	family Peptostreptococcaceae|| id:ebi-a-GCST90016946	TRUE	reported	igd	2	TRUE	21.8417
rs4692811	C	T	C	T	0.0642075	0.00606884		0.341842	FALSE	FALSE	FALSE	TBI	4	170259039	0.715827	0.0166707	outcome	TRUE	reported	textfile	ebi-a-GCST90016946	4	171180190	0.0126913	4.21124e-07	14306	family Peptostreptococcaceae|| id:ebi-a-GCST90016946	TRUE	reported	igd	2	TRUE	25.5952
rs59865771	C	T	C	T	-0.0573764	-0.000808359		0.341964	FALSE	FALSE	FALSE	TBI	16	89180262	0.961265	0.0166444	outcome	TRUE	reported	textfile	ebi-a-GCST90016946	16	89246670	0.0127192	7.69024e-06	14306	family Peptostreptococcaceae|| id:ebi-a-GCST90016946	TRUE	reported	igd	2	TRUE	20.3492
rs61841503	G	A	G	A	0.0919658	-0.0354756		0.129631	FALSE	FALSE	FALSE	TBI	10	16977560	0.131596	0.0235275	outcome	TRUE	reported	textfile	ebi-a-GCST90016946	10	17019559	0.0161331	9.80122e-09	14306	family Peptostreptococcaceae|| id:ebi-a-GCST90016946	TRUE	reported	igd	2	TRUE	32.495
rs6721459	G	A	G	A	-0.0509823	0.00357783		0.406057	FALSE	FALSE	FALSE	TBI	2	67625704	0.824329	0.0161178	outcome	TRUE	reported	textfile	ebi-a-GCST90016946	2	67852836	0.0111975	5.07762e-06	14306	family Peptostreptococcaceae|| id:ebi-a-GCST90016946	TRUE	reported	igd	2	TRUE	20.7299
rs76982728	T	C	T	C	0.124203	0.0106045		0.0207536	FALSE	FALSE	FALSE	TBI	7	44273225	0.850386	0.0562197	outcome	TRUE	reported	textfile	ebi-a-GCST90016946	7	44312824	0.0266923	3.24056e-06	14306	family Peptostreptococcaceae|| id:ebi-a-GCST90016946	TRUE	reported	igd	2	TRUE	21.6517
rs77540684	T	G	T	G	0.106725	-0.0637633		0.0953616	FALSE	FALSE	FALSE	TBI	10	14608536	0.0183603	0.0270382	outcome	TRUE	reported	textfile	ebi-a-GCST90016946	10	14650535	0.0245638	8.13711e-06	14306	family Peptostreptococcaceae|| id:ebi-a-GCST90016946	TRUE	reported	igd	2	TRUE	18.8774
rs9573937	A	G	A	G	-0.0693637	-0.00115066		0.164569	FALSE	FALSE	FALSE	TBI	13	76777061	0.957082	0.0213814	outcome	TRUE	reported	textfile	ebi-a-GCST90016946	13	77351196	0.0142907	1.70589e-06	14306	family Peptostreptococcaceae|| id:ebi-a-GCST90016946	TRUE	reported	igd	2	TRUE	23.559
rs10762312	A	G	A	G	0.052368	0.0133741		0.689965	FALSE	FALSE	FALSE	TBI	10	69812107	0.433528	0.017077	outcome	TRUE	reported	textfile	ebi-a-GCST90016947	10	71571863	0.0118814	8.70362e-06	14306	family Porphyromonadaceae|| id:ebi-a-GCST90016947	TRUE	reported	igd	2	TRUE	19.4266
rs10858364	G	T	G	T	0.055316	-0.0139254		0.253061	FALSE	FALSE	FALSE	TBI	9	135184235	0.454671	0.0186255	outcome	TRUE	reported	textfile	ebi-a-GCST90016947	9	138076081	0.012085	4.31062e-06	14306	family Porphyromonadaceae|| id:ebi-a-GCST90016947	TRUE	reported	igd	2	TRUE	20.9512
rs17065783	A	G	A	G	-0.059133	-0.0231268		0.158607	FALSE	FALSE	FALSE	TBI	3	62049912	0.286944	0.0217184	outcome	TRUE	reported	textfile	ebi-a-GCST90016947	3	62035586	0.0122235	1.79349e-06	14306	family Porphyromonadaceae|| id:ebi-a-GCST90016947	TRUE	reported	igd	2	TRUE	23.4028
rs1980561	A	G	A	G	-0.0485289	0.00975135		0.473431	FALSE	FALSE	FALSE	TBI	14	62919798	0.538114	0.0158387	outcome	TRUE	reported	textfile	ebi-a-GCST90016947	14	63386516	0.0109284	8.9454e-06	14306	family Porphyromonadaceae|| id:ebi-a-GCST90016947	TRUE	reported	igd	2	TRUE	19.7191
rs35233670	T	C	T	C	-0.0473576	-0.022473		0.52433	FALSE	FALSE	FALSE	TBI	17	65754785	0.155143	0.0158083	outcome	TRUE	reported	textfile	ebi-a-GCST90016947	17	63750903	0.010602	7.90988e-06	14306	family Porphyromonadaceae|| id:ebi-a-GCST90016947	TRUE	reported	igd	2	TRUE	19.9528
rs35961441	A	C	A	C	0.0915257	-0.00879141		0.037964	FALSE	FALSE	FALSE	TBI	1	240766474	0.831524	0.0413233	outcome	TRUE	reported	textfile	ebi-a-GCST90016947	1	240929774	0.0207306	8.37394e-06	14306	family Porphyromonadaceae|| id:ebi-a-GCST90016947	TRUE	reported	igd	2	TRUE	19.4923
rs6953849	A	G	A	G	0.0718149	0.0178782		0.178367	FALSE	FALSE	FALSE	TBI	7	69786706	0.385124	0.0205852	outcome	TRUE	reported	textfile	ebi-a-GCST90016947	7	69251692	0.0150724	2.44478e-06	14306	family Porphyromonadaceae|| id:ebi-a-GCST90016947	TRUE	reported	igd	2	TRUE	22.702
rs7330827	T	C	T	C	-0.103842	0.00270052		0.0592787	FALSE	FALSE	FALSE	TBI	13	22957663	0.935641	0.0334432	outcome	TRUE	reported	textfile	ebi-a-GCST90016947	13	23531802	0.0237355	8.04896e-06	14306	family Porphyromonadaceae|| id:ebi-a-GCST90016947	TRUE	reported	igd	2	TRUE	19.1403
rs864093	A	C	A	C	-0.0527939	0.0136187		0.210717	FALSE	FALSE	FALSE	TBI	4	148904825	0.484102	0.0194631	outcome	TRUE	reported	textfile	ebi-a-GCST90016947	4	149825977	0.0117499	9.59798e-06	14306	family Porphyromonadaceae|| id:ebi-a-GCST90016947	TRUE	reported	igd	2	TRUE	20.1883
rs12057990	C	T	C	T	0.0589878	-0.00609192		0.275703	FALSE	FALSE	FALSE	TBI	1	99004713	0.730469	0.0176833	outcome	TRUE	reported	textfile	ebi-a-GCST90016948	1	99470269	0.0132268	8.9747e-06	14306	family Prevotellaceae|| id:ebi-a-GCST90016948	TRUE	reported	igd	2	TRUE	19.8891
rs12118202	T	C	T	C	-0.0751986	0.0408888		0.18046	FALSE	FALSE	FALSE	TBI	1	210508026	0.0464088	0.0205301	outcome	TRUE	reported	textfile	ebi-a-GCST90016948	1	210681370	0.0147265	5.5423e-07	14306	family Prevotellaceae|| id:ebi-a-GCST90016948	TRUE	reported	igd	2	TRUE	26.0748
rs13069367	A	C	A	C	-0.0539768	0.0107112		0.406669	FALSE	FALSE	FALSE	TBI	3	71752679	0.507756	0.0161719	outcome	TRUE	reported	textfile	ebi-a-GCST90016948	3	71801830	0.0119687	7.39486e-06	14306	family Prevotellaceae|| id:ebi-a-GCST90016948	TRUE	reported	igd	2	TRUE	20.3386
rs148376875	T	G	T	G	0.084515	0.0382411		0.153345	FALSE	FALSE	FALSE	TBI	3	170408919	0.0826247	0.0220326	outcome	TRUE	reported	textfile	ebi-a-GCST90016948	3	170126707	0.0179163	2.08027e-06	14306	family Prevotellaceae|| id:ebi-a-GCST90016948	TRUE	reported	igd	2	TRUE	22.2521
rs2206482	T	G	T	G	-0.0569105	0.0338452		0.395614	FALSE	FALSE	FALSE	TBI	20	9790461	0.0364972	0.0161834	outcome	TRUE	reported	textfile	ebi-a-GCST90016948	20	9771109	0.0117486	1.30377e-06	14306	family Prevotellaceae|| id:ebi-a-GCST90016948	TRUE	reported	igd	2	TRUE	23.4646
rs2278540	G	A	G	A	0.0554249	0.0095083		0.363736	FALSE	FALSE	FALSE	TBI	3	32367424	0.562852	0.016433	outcome	TRUE	reported	textfile	ebi-a-GCST90016948	3	32408916	0.0123265	8.43587e-06	14306	family Prevotellaceae|| id:ebi-a-GCST90016948	TRUE	reported	igd	2	TRUE	20.2176
rs34660375	A	G	A	G	-0.0805894	0.0145026		0.151835	FALSE	FALSE	FALSE	TBI	5	180856881	0.517378	0.0224016	outcome	TRUE	reported	textfile	ebi-a-GCST90016948	5	180283881	0.0178291	7.40321e-06	14306	family Prevotellaceae|| id:ebi-a-GCST90016948	TRUE	reported	igd	2	TRUE	20.4313
rs3758087	C	T	C	T	-0.0564199	-0.0162116		0.723472	FALSE	FALSE	FALSE	TBI	8	23857096	0.360136	0.0177155	outcome	TRUE	reported	textfile	ebi-a-GCST90016948	8	23714609	0.0124655	8.60578e-06	14306	family Prevotellaceae|| id:ebi-a-GCST90016948	TRUE	reported	igd	2	TRUE	20.4854
rs3860225	A	G	A	G	0.083936	-0.0374884		0.0906706	FALSE	FALSE	FALSE	TBI	1	110619055	0.173332	0.0275331	outcome	TRUE	reported	textfile	ebi-a-GCST90016948	1	111161677	0.0167936	5.4968e-07	14306	family Prevotellaceae|| id:ebi-a-GCST90016948	TRUE	reported	igd	2	TRUE	24.9809
rs4493272	T	C	T	C	-0.0604992	0.0138603		0.477852	FALSE	FALSE	FALSE	TBI	2	118153336	0.381479	0.0158372	outcome	TRUE	reported	textfile	ebi-a-GCST90016948	2	118910912	0.0118027	3.02315e-07	14306	family Prevotellaceae|| id:ebi-a-GCST90016948	TRUE	reported	igd	2	TRUE	26.2746
rs4685827	T	C	T	C	-0.0679529	-0.0188628		0.241123	FALSE	FALSE	FALSE	TBI	3	4823193	0.308266	0.0185134	outcome	TRUE	reported	textfile	ebi-a-GCST90016948	3	4864877	0.0145407	2.77192e-06	14306	family Prevotellaceae|| id:ebi-a-GCST90016948	TRUE	reported	igd	2	TRUE	21.8396
rs7252711	G	A	G	A	0.0740876	0.01624		0.890723	FALSE	FALSE	FALSE	TBI	19	17350190	0.523517	0.0254572	outcome	TRUE	reported	textfile	ebi-a-GCST90016948	19	17460999	0.0161926	5.56583e-06	14306	family Prevotellaceae|| id:ebi-a-GCST90016948	TRUE	reported	igd	2	TRUE	20.9343
rs7975087	C	A	C	A	-0.0601448	0.00771963		0.173847	FALSE	FALSE	FALSE	TBI	12	21251898	0.713362	0.0210147	outcome	TRUE	reported	textfile	ebi-a-GCST90016948	12	21404832	0.0135454	7.59451e-06	14306	family Prevotellaceae|| id:ebi-a-GCST90016948	TRUE	reported	igd	2	TRUE	19.7157
rs912860	A	G	A	G	0.229046	-0.0404831		0.976945	FALSE	FALSE	FALSE	TBI	14	33237702	0.440089	0.0524364	outcome	TRUE	reported	textfile	ebi-a-GCST90016948	14	33706908	0.0483124	9.29929e-07	14306	family Prevotellaceae|| id:ebi-a-GCST90016948	TRUE	reported	igd	2	TRUE	22.4765
rs9586501	G	A	G	A	0.0592681	0.0224885		0.262102	FALSE	FALSE	FALSE	TBI	13	104423473	0.210617	0.0179639	outcome	TRUE	reported	textfile	ebi-a-GCST90016948	13	105075823	0.0127329	2.58988e-06	14306	family Prevotellaceae|| id:ebi-a-GCST90016948	TRUE	reported	igd	2	TRUE	21.6664
rs9958960	G	A	G	A	-0.0914807	0.0151392		0.153439	FALSE	FALSE	FALSE	TBI	18	65351747	0.48953	0.0219073	outcome	TRUE	reported	textfile	ebi-a-GCST90016948	18	63018983	0.0173611	1.06324e-07	14306	family Prevotellaceae|| id:ebi-a-GCST90016948	TRUE	reported	igd	2	TRUE	27.7654
rs1035406	G	A	G	A	-0.11354	0.00920517		0.115498	FALSE	FALSE	FALSE	TBI	5	120037042	0.710287	0.0247804	outcome	TRUE	reported	textfile	ebi-a-GCST90016949	5	119372737	0.0250863	5.84454e-06	14306	family Rhodospirillaceae|| id:ebi-a-GCST90016949	TRUE	reported	igd	2	TRUE	20.4845
rs11591293	G	T	G	T	0.0743184	-0.0441876		0.424338	FALSE	FALSE	FALSE	TBI	10	111660039	0.0057536	0.0160013	outcome	TRUE	reported	textfile	ebi-a-GCST90016949	10	113419797	0.0158724	2.67147e-06	14306	family Rhodospirillaceae|| id:ebi-a-GCST90016949	TRUE	reported	igd	2	TRUE	21.9234
rs13336560	C	T	C	T	-0.0701719	-0.0046689		0.544296	FALSE	FALSE	FALSE	TBI	16	88487835	0.771747	0.0160946	outcome	TRUE	reported	textfile	ebi-a-GCST90016949	16	88554243	0.0158061	9.17339e-06	14306	family Rhodospirillaceae|| id:ebi-a-GCST90016949	TRUE	reported	igd	2	TRUE	19.7096
rs1549633	A	C	A	C	0.0999312	-0.0141261		0.115377	FALSE	FALSE	FALSE	TBI	5	27945538	0.569237	0.0248185	outcome	TRUE	reported	textfile	ebi-a-GCST90016949	5	27945645	0.0218634	4.70392e-06	14306	family Rhodospirillaceae|| id:ebi-a-GCST90016949	TRUE	reported	igd	2	TRUE	20.8914
rs1923415	A	G	A	G	-0.0999238	-0.0166547		0.0887542	FALSE	FALSE	FALSE	TBI	6	88558996	0.549772	0.027846	outcome	TRUE	reported	textfile	ebi-a-GCST90016949	6	89268715	0.0227326	9.63696e-06	14306	family Rhodospirillaceae|| id:ebi-a-GCST90016949	TRUE	reported	igd	2	TRUE	19.3214
rs3754624	C	T	C	T	0.0971389	0.0253381		0.176571	FALSE	FALSE	FALSE	TBI	2	224769095	0.219644	0.0206424	outcome	TRUE	reported	textfile	ebi-a-GCST90016949	2	225633812	0.0200064	1.71479e-06	14306	family Rhodospirillaceae|| id:ebi-a-GCST90016949	TRUE	reported	igd	2	TRUE	23.5748
rs4278423	T	C	T	C	0.107529	0.0464642		0.062962	FALSE	FALSE	FALSE	TBI	10	2628361	0.155999	0.0327523	outcome	TRUE	reported	textfile	ebi-a-GCST90016949	10	2670553	0.0235725	3.12018e-06	14306	family Rhodospirillaceae|| id:ebi-a-GCST90016949	TRUE	reported	igd	2	TRUE	20.8085
rs55876211	C	T	C	T	-0.0911851	-0.0122628		0.254561	FALSE	FALSE	FALSE	TBI	3	84422115	0.499211	0.0181474	outcome	TRUE	reported	textfile	ebi-a-GCST90016949	3	84471266	0.0196395	2.86682e-06	14306	family Rhodospirillaceae|| id:ebi-a-GCST90016949	TRUE	reported	igd	2	TRUE	21.5569
rs61933850	G	A	G	A	0.164808	0.0259568		0.137485	FALSE	FALSE	FALSE	TBI	12	72745618	0.260792	0.0230826	outcome	TRUE	reported	textfile	ebi-a-GCST90016949	12	73139398	0.0360647	7.22587e-06	14306	family Rhodospirillaceae|| id:ebi-a-GCST90016949	TRUE	reported	igd	2	TRUE	20.883
rs6679026	T	C	T	C	0.111984	-0.0246364		0.100817	FALSE	FALSE	FALSE	TBI	1	78153828	0.348814	0.0262959	outcome	TRUE	reported	textfile	ebi-a-GCST90016949	1	78619512	0.0251088	9.94672e-06	14306	family Rhodospirillaceae|| id:ebi-a-GCST90016949	TRUE	reported	igd	2	TRUE	19.8912
rs7001029	C	T	C	T	0.117366	-0.00325049		0.0929256	FALSE	FALSE	FALSE	TBI	8	130946157	0.905459	0.0273682	outcome	TRUE	reported	textfile	ebi-a-GCST90016949	8	131958403	0.0261324	5.34749e-06	14306	family Rhodospirillaceae|| id:ebi-a-GCST90016949	TRUE	reported	igd	2	TRUE	20.1709
rs72714493	A	G	A	G	0.0816858	0.0129017		0.151242	FALSE	FALSE	FALSE	TBI	1	91740661	0.560893	0.0221862	outcome	TRUE	reported	textfile	ebi-a-GCST90016949	1	92206218	0.0180791	7.3492e-06	14306	family Rhodospirillaceae|| id:ebi-a-GCST90016949	TRUE	reported	igd	2	TRUE	20.4145
rs74354280	C	T	C	T	-0.0911896	-0.00693282		0.279166	FALSE	FALSE	FALSE	TBI	4	133271763	0.694031	0.0176232	outcome	TRUE	reported	textfile	ebi-a-GCST90016949	4	134192918	0.0204907	6.67298e-06	14306	family Rhodospirillaceae|| id:ebi-a-GCST90016949	TRUE	reported	igd	2	TRUE	19.8051
rs76784716	A	G	A	G	0.136049	-0.0292915		0.114454	FALSE	FALSE	FALSE	TBI	2	168176830	0.237948	0.0248205	outcome	TRUE	reported	textfile	ebi-a-GCST90016949	2	169033340	0.0285767	1.48988e-06	14306	family Rhodospirillaceae|| id:ebi-a-GCST90016949	TRUE	reported	igd	2	TRUE	22.6656
rs9813022	A	G	A	G	-0.0842444	-0.0305112		0.375174	FALSE	FALSE	FALSE	TBI	3	13685237	0.0617476	0.0163327	outcome	TRUE	reported	textfile	ebi-a-GCST90016949	3	13726736	0.0163583	2.53122e-07	14306	family Rhodospirillaceae|| id:ebi-a-GCST90016949	TRUE	reported	igd	2	TRUE	26.522
rs10217435	C	T	C	T	-0.0883756	-0.00245708		0.141212	FALSE	FALSE	FALSE	TBI	9	83437740	0.913753	0.0226865	outcome	TRUE	reported	textfile	ebi-a-GCST90016950	9	86052655	0.0197506	6.50759e-06	14306	family Rikenellaceae|| id:ebi-a-GCST90016950	TRUE	reported	igd	2	TRUE	20.0218
rs10832801	A	C	A	C	-0.0534763	0.00919939		0.284513	FALSE	FALSE	FALSE	TBI	11	17567582	0.602585	0.0176678	outcome	TRUE	reported	textfile	ebi-a-GCST90016950	11	17589129	0.0122666	7.50412e-06	14306	family Rikenellaceae|| id:ebi-a-GCST90016950	TRUE	reported	igd	2	TRUE	19.0053
rs1939881	G	A	G	A	-0.105589	-0.00627759		0.058371	FALSE	FALSE	FALSE	TBI	11	95571670	0.853479	0.0339914	outcome	TRUE	reported	textfile	ebi-a-GCST90016950	11	95304834	0.0206213	5.64378e-07	14306	family Rikenellaceae|| id:ebi-a-GCST90016950	TRUE	reported	igd	2	TRUE	26.2183
rs2447496	A	G	A	G	0.0549203	0.0017893		0.732522	FALSE	FALSE	FALSE	TBI	8	98176696	0.920616	0.0179544	outcome	TRUE	reported	textfile	ebi-a-GCST90016950	8	99188924	0.0121904	6.08611e-06	14306	family Rikenellaceae|| id:ebi-a-GCST90016950	TRUE	reported	igd	2	TRUE	20.2969
rs2833282	G	A	G	A	0.0711137	-0.0230133		0.151029	FALSE	FALSE	FALSE	TBI	21	31124392	0.29974	0.0221924	outcome	TRUE	reported	textfile	ebi-a-GCST90016950	21	32496710	0.0156966	4.31102e-06	14306	family Rikenellaceae|| id:ebi-a-GCST90016950	TRUE	reported	igd	2	TRUE	20.5256
rs36021379	A	G	A	G	-0.0656005	-0.00443154		0.157993	FALSE	FALSE	FALSE	TBI	21	27143593	0.838446	0.0217359	outcome	TRUE	reported	textfile	ebi-a-GCST90016950	21	28515912	0.0144903	7.19515e-06	14306	family Rikenellaceae|| id:ebi-a-GCST90016950	TRUE	reported	igd	2	TRUE	20.4955
rs4264350	T	C	T	C	-0.0526393	-0.0167687		0.461753	FALSE	FALSE	FALSE	TBI	15	71366303	0.290813	0.0158743	outcome	TRUE	reported	textfile	ebi-a-GCST90016950	15	71658642	0.0108555	1.34831e-06	14306	family Rikenellaceae|| id:ebi-a-GCST90016950	TRUE	reported	igd	2	TRUE	23.5137
rs59663348	G	A	G	A	0.0570915	-0.00101192		0.245765	FALSE	FALSE	FALSE	TBI	18	4069710	0.95602	0.0183491	outcome	TRUE	reported	textfile	ebi-a-GCST90016950	18	4069710	0.0125048	6.12238e-06	14306	family Rikenellaceae|| id:ebi-a-GCST90016950	TRUE	reported	igd	2	TRUE	20.8444
rs62532512	A	C	A	C	0.0504257	-0.0249965		0.567913	FALSE	FALSE	FALSE	TBI	9	14158855	0.118389	0.0160073	outcome	TRUE	reported	textfile	ebi-a-GCST90016950	9	14158854	0.0107399	2.76427e-06	14306	family Rikenellaceae|| id:ebi-a-GCST90016950	TRUE	reported	igd	2	TRUE	22.0447
rs6744030	C	T	C	T	0.0696747	-0.00171516		0.21339	FALSE	FALSE	FALSE	TBI	2	173392399	0.929713	0.0194449	outcome	TRUE	reported	textfile	ebi-a-GCST90016950	2	174257127	0.0157103	9.31515e-06	14306	family Rikenellaceae|| id:ebi-a-GCST90016950	TRUE	reported	igd	2	TRUE	19.669
rs6837275	A	G	A	G	0.0570355	-0.0102556		0.30033	FALSE	FALSE	FALSE	TBI	4	186921078	0.554497	0.0173519	outcome	TRUE	reported	textfile	ebi-a-GCST90016950	4	187842232	0.011887	1.447e-06	14306	family Rikenellaceae|| id:ebi-a-GCST90016950	TRUE	reported	igd	2	TRUE	23.0222
rs74474130	T	G	T	G	0.137747	-0.0258658		0.0359435	FALSE	FALSE	FALSE	TBI	14	89804477	0.548471	0.0431058	outcome	TRUE	reported	textfile	ebi-a-GCST90016950	14	90270821	0.0295688	3.61377e-06	14306	family Rikenellaceae|| id:ebi-a-GCST90016950	TRUE	reported	igd	2	TRUE	21.7019
rs77885767	C	T	C	T	-0.156209	-0.0269034		0.0454734	FALSE	FALSE	FALSE	TBI	14	21080475	0.476825	0.0378166	outcome	TRUE	reported	textfile	ebi-a-GCST90016950	14	21548634	0.0336482	2.84695e-06	14306	family Rikenellaceae|| id:ebi-a-GCST90016950	TRUE	reported	igd	2	TRUE	21.552
rs9389714	C	T	C	T	-0.0636841	0.028029		0.0867364	FALSE	FALSE	FALSE	TBI	6	99796791	0.32218	0.0283125	outcome	TRUE	reported	textfile	ebi-a-GCST90016950	6	100244667	0.0143416	8.79063e-06	14306	family Rikenellaceae|| id:ebi-a-GCST90016950	TRUE	reported	igd	2	TRUE	19.7182
rs9578457	G	A	G	A	-0.141478	-0.0525027		0.0480082	FALSE	FALSE	FALSE	TBI	13	22293217	0.157611	0.0371529	outcome	TRUE	reported	textfile	ebi-a-GCST90016950	13	22867356	0.0315848	3.99448e-06	14306	family Rikenellaceae|| id:ebi-a-GCST90016950	TRUE	reported	igd	2	TRUE	20.0642
rs9603208	G	T	G	T	0.0821173	-0.0388879		0.0995561	FALSE	FALSE	FALSE	TBI	13	37470552	0.140644	0.0263933	outcome	TRUE	reported	textfile	ebi-a-GCST90016950	13	38044689	0.0159596	1.91801e-07	14306	family Rikenellaceae|| id:ebi-a-GCST90016950	TRUE	reported	igd	2	TRUE	26.4744
rs10093275	T	C	T	C	-0.0534595	0.00798889		0.669805	FALSE	FALSE	FALSE	TBI	8	68820652	0.634198	0.0167895	outcome	TRUE	reported	textfile	ebi-a-GCST90016951	8	69732887	0.011677	5.35229e-06	14306	family Ruminococcaceae|| id:ebi-a-GCST90016951	TRUE	reported	igd	2	TRUE	20.9598
rs10166469	C	T	C	T	0.053336	-0.00312495		0.746786	FALSE	FALSE	FALSE	TBI	2	29606301	0.863251	0.0181433	outcome	TRUE	reported	textfile	ebi-a-GCST90016951	2	29829167	0.0120209	8.52158e-06	14306	family Ruminococcaceae|| id:ebi-a-GCST90016951	TRUE	reported	igd	2	TRUE	19.6864
rs1158100	G	A	G	A	0.0490539	-0.0271349		0.566831	FALSE	FALSE	FALSE	TBI	8	4698162	0.0887708	0.0159437	outcome	TRUE	reported	textfile	ebi-a-GCST90016951	8	4555684	0.0109865	8.60855e-06	14306	family Ruminococcaceae|| id:ebi-a-GCST90016951	TRUE	reported	igd	2	TRUE	19.9356
rs1612733	T	C	T	C	0.108708	-0.00829144		0.0543372	FALSE	FALSE	FALSE	TBI	1	107118984	0.813419	0.0351306	outcome	TRUE	reported	textfile	ebi-a-GCST90016951	1	107661606	0.0238006	4.22435e-06	14306	family Ruminococcaceae|| id:ebi-a-GCST90016951	TRUE	reported	igd	2	TRUE	20.8616
rs17376049	T	C	T	C	0.0848534	-0.00670931		0.108768	FALSE	FALSE	FALSE	TBI	1	60959595	0.791433	0.0253708	outcome	TRUE	reported	textfile	ebi-a-GCST90016951	1	61425267	0.0172114	7.29625e-07	14306	family Ruminococcaceae|| id:ebi-a-GCST90016951	TRUE	reported	igd	2	TRUE	24.3056
rs2113833	C	T	C	T	-0.169146	-0.0564769		0.967294	FALSE	FALSE	FALSE	TBI	2	217352078	0.208781	0.0449326	outcome	TRUE	reported	textfile	ebi-a-GCST90016951	2	218216801	0.0355009	1.14464e-06	14306	family Ruminococcaceae|| id:ebi-a-GCST90016951	TRUE	reported	igd	2	TRUE	22.701
rs3009418	A	C	A	C	-0.0927607	0.0617658		0.951821	FALSE	FALSE	FALSE	TBI	1	148272338	0.0982992	0.0373625	outcome	TRUE	reported	textfile	ebi-a-GCST90016951	1	147744468	0.0210123	8.6902e-06	14306	family Ruminococcaceae|| id:ebi-a-GCST90016951	TRUE	reported	igd	2	TRUE	19.4886
rs55793120	T	C	T	C	0.13822	0.00954409		0.0614789	FALSE	FALSE	FALSE	TBI	12	46990335	0.774679	0.0333407	outcome	TRUE	reported	textfile	ebi-a-GCST90016951	12	47384118	0.0266152	1.44338e-07	14306	family Ruminococcaceae|| id:ebi-a-GCST90016951	TRUE	reported	igd	2	TRUE	26.9701
rs56199908	T	C	T	C	-0.199327	-0.0516978		0.0541249	FALSE	FALSE	FALSE	TBI	9	2801371	0.139922	0.0350236	outcome	TRUE	reported	textfile	ebi-a-GCST90016951	9	2801371	0.0410444	1.66414e-06	14306	family Ruminococcaceae|| id:ebi-a-GCST90016951	TRUE	reported	igd	2	TRUE	23.5844
rs76724913	T	G	T	G	0.0901053	-0.0213207		0.097502	FALSE	FALSE	FALSE	TBI	1	24147179	0.425197	0.0267366	outcome	TRUE	reported	textfile	ebi-a-GCST90016951	1	24473669	0.0203104	9.60484e-06	14306	family Ruminococcaceae|| id:ebi-a-GCST90016951	TRUE	reported	igd	2	TRUE	19.6818
rs10028567	C	T	C	T	-0.0934027	-0.00631124		0.120822	FALSE	FALSE	FALSE	TBI	4	52791410	0.794547	0.0242357	outcome	TRUE	reported	textfile	ebi-a-GCST90016952	4	53657577	0.0190343	3.72495e-06	14306	family Streptococcaceae|| id:ebi-a-GCST90016952	TRUE	reported	igd	2	TRUE	24.0794
rs11110281	T	C	T	C	-0.130554	-0.0295111		0.0483175	FALSE	FALSE	FALSE	TBI	12	100190236	0.423201	0.0368484	outcome	TRUE	reported	textfile	ebi-a-GCST90016952	12	100584014	0.0225943	1.40136e-08	14306	family Streptococcaceae|| id:ebi-a-GCST90016952	TRUE	reported	igd	2	TRUE	33.3874
rs16950051	A	G	A	G	0.107008	0.0495181		0.0649758	FALSE	FALSE	FALSE	TBI	12	120291702	0.125292	0.0323028	outcome	TRUE	reported	textfile	ebi-a-GCST90016952	12	120729505	0.0236973	5.33814e-06	14306	family Streptococcaceae|| id:ebi-a-GCST90016952	TRUE	reported	igd	2	TRUE	20.3908
rs2370083	G	T	G	T	-0.0842751	0.0167336		0.0639832	FALSE	FALSE	FALSE	TBI	14	97060413	0.604813	0.0323359	outcome	TRUE	reported	textfile	ebi-a-GCST90016952	14	97526750	0.0184509	4.25667e-06	14306	family Streptococcaceae|| id:ebi-a-GCST90016952	TRUE	reported	igd	2	TRUE	20.8624
rs2952251	G	A	G	A	0.0639298	0.0282432		0.77335	FALSE	FALSE	FALSE	TBI	8	10285654	0.136157	0.0189519	outcome	TRUE	reported	textfile	ebi-a-GCST90016952	8	10143164	0.0126525	3.72237e-07	14306	family Streptococcaceae|| id:ebi-a-GCST90016952	TRUE	reported	igd	2	TRUE	25.5302
rs35344081	G	A	G	A	0.0609349	0.0209507		0.263174	FALSE	FALSE	FALSE	TBI	16	941253	0.243707	0.0179715	outcome	TRUE	reported	textfile	ebi-a-GCST90016952	16	991253	0.0129703	2.63846e-06	14306	family Streptococcaceae|| id:ebi-a-GCST90016952	TRUE	reported	igd	2	TRUE	22.0715
rs4968759	A	G	A	G	-0.0544035	-0.00254973		0.484516	FALSE	FALSE	FALSE	TBI	17	63220659	0.871995	0.0158245	outcome	TRUE	reported	textfile	ebi-a-GCST90016952	17	61298020	0.0111271	8.91887e-07	14306	family Streptococcaceae|| id:ebi-a-GCST90016952	TRUE	reported	igd	2	TRUE	23.9051
rs57646748	G	A	G	A	-0.088021	0.00651016		0.0382259	FALSE	FALSE	FALSE	TBI	4	37451236	0.875174	0.0414422	outcome	TRUE	reported	textfile	ebi-a-GCST90016952	4	37452858	0.019876	7.88352e-06	14306	family Streptococcaceae|| id:ebi-a-GCST90016952	TRUE	reported	igd	2	TRUE	19.6117
rs6806351	T	C	T	C	-0.0619209	-0.0197899		0.219864	FALSE	FALSE	FALSE	TBI	3	132339879	0.300884	0.0191292	outcome	TRUE	reported	textfile	ebi-a-GCST90016952	3	132058723	0.0135744	6.93793e-06	14306	family Streptococcaceae|| id:ebi-a-GCST90016952	TRUE	reported	igd	2	TRUE	20.8081
rs72739637	A	G	A	G	0.0927983	0.043161		0.062367	FALSE	FALSE	FALSE	TBI	15	41371195	0.191264	0.0330268	outcome	TRUE	reported	textfile	ebi-a-GCST90016952	15	41663393	0.0192021	1.82163e-06	14306	family Streptococcaceae|| id:ebi-a-GCST90016952	TRUE	reported	igd	2	TRUE	23.3551
rs77968078	G	A	G	A	-0.0993013	0.0365346		0.0599972	FALSE	FALSE	FALSE	TBI	1	240278466	0.273203	0.0333431	outcome	TRUE	reported	textfile	ebi-a-GCST90016952	1	240441766	0.0224788	7.93341e-06	14306	family Streptococcaceae|| id:ebi-a-GCST90016952	TRUE	reported	igd	2	TRUE	19.5148
rs7916711	A	G	A	G	0.0959639	0.0186113		0.139262	FALSE	FALSE	FALSE	TBI	10	28299340	0.414119	0.0227894	outcome	TRUE	reported	textfile	ebi-a-GCST90016952	10	28588269	0.021545	6.32732e-06	14306	family Streptococcaceae|| id:ebi-a-GCST90016952	TRUE	reported	igd	2	TRUE	19.8391
rs957755	T	G	T	G	-0.0642449	0.0143536		0.139746	FALSE	FALSE	FALSE	TBI	7	46739055	0.528257	0.0227592	outcome	TRUE	reported	textfile	ebi-a-GCST90016952	7	46778653	0.0142702	7.41515e-06	14306	family Streptococcaceae|| id:ebi-a-GCST90016952	TRUE	reported	igd	2	TRUE	20.2683
rs9903102	C	A	C	A	-0.0693015	0.0131723		0.200839	FALSE	FALSE	FALSE	TBI	17	82618748	0.504284	0.0197259	outcome	TRUE	reported	textfile	ebi-a-GCST90016952	17	80576624	0.0154096	4.91802e-06	14306	family Streptococcaceae|| id:ebi-a-GCST90016952	TRUE	reported	igd	2	TRUE	20.2257
rs111810795	C	T	C	T	-0.0867108	-0.0561056		0.0980256	FALSE	FALSE	FALSE	TBI	14	102431593	0.0355918	0.0266971	outcome	TRUE	reported	textfile	ebi-a-GCST90016956	14	102897930	0.0180573	1.72926e-06	14306	family Veillonellaceae|| id:ebi-a-GCST90016956	TRUE	reported	igd	2	TRUE	23.059
rs114889439	A	G	A	G	-0.253809	0.0210284		0.0338826	FALSE	FALSE	FALSE	TBI	13	61023491	0.634813	0.0442738	outcome	TRUE	reported	textfile	ebi-a-GCST90016956	13	61597625	0.0539169	6.19028e-06	14306	family Veillonellaceae|| id:ebi-a-GCST90016956	TRUE	reported	igd	2	TRUE	22.1597
rs11700976	C	A	C	A	0.0503337	-0.0165934		0.493967	FALSE	FALSE	FALSE	TBI	21	34203822	0.295226	0.0158527	outcome	TRUE	reported	textfile	ebi-a-GCST90016956	21	35576123	0.0113763	9.2538e-06	14306	family Veillonellaceae|| id:ebi-a-GCST90016956	TRUE	reported	igd	2	TRUE	19.5756
rs12186441	G	A	G	A	0.208096	-0.048928		0.0425325	FALSE	FALSE	FALSE	TBI	5	133310611	0.212709	0.0392633	outcome	TRUE	reported	textfile	ebi-a-GCST90016956	5	132646303	0.0453999	4.52856e-06	14306	family Veillonellaceae|| id:ebi-a-GCST90016956	TRUE	reported	igd	2	TRUE	21.0096
rs12668619	A	G	A	G	0.055301	-0.00146849		0.32909	FALSE	FALSE	FALSE	TBI	7	21598192	0.930622	0.0168671	outcome	TRUE	reported	textfile	ebi-a-GCST90016956	7	21637810	0.0117654	2.57365e-06	14306	family Veillonellaceae|| id:ebi-a-GCST90016956	TRUE	reported	igd	2	TRUE	22.0929
rs12741784	C	T	C	T	-0.0621452	-0.0372547		0.257219	FALSE	FALSE	FALSE	TBI	1	49623147	0.0401199	0.0181508	outcome	TRUE	reported	textfile	ebi-a-GCST90016956	1	50088819	0.0119266	1.28493e-07	14306	family Veillonellaceae|| id:ebi-a-GCST90016956	TRUE	reported	igd	2	TRUE	27.1508
rs1442060	A	G	A	G	0.0514024	-0.014405		0.459176	FALSE	FALSE	FALSE	TBI	4	46364050	0.367072	0.0159706	outcome	TRUE	reported	textfile	ebi-a-GCST90016956	4	46366067	0.0112125	4.50671e-06	14306	family Veillonellaceae|| id:ebi-a-GCST90016956	TRUE	reported	igd	2	TRUE	21.0166
rs1693340	T	C	T	C	0.0818934	0.0152889		0.0725913	FALSE	FALSE	FALSE	TBI	18	32628728	0.617834	0.0306437	outcome	TRUE	reported	textfile	ebi-a-GCST90016956	18	30208691	0.018245	9.25273e-06	14306	family Veillonellaceae|| id:ebi-a-GCST90016956	TRUE	reported	igd	2	TRUE	20.147
rs2175069	G	A	G	A	0.0526752	-0.0212105		0.627033	FALSE	FALSE	FALSE	TBI	4	23315501	0.194429	0.0163461	outcome	TRUE	reported	textfile	ebi-a-GCST90016956	4	23317124	0.0114886	4.63554e-06	14306	family Veillonellaceae|| id:ebi-a-GCST90016956	TRUE	reported	igd	2	TRUE	21.0222
rs2561116	T	G	T	G	-0.083617	0.00678003		0.0580047	FALSE	FALSE	FALSE	TBI	5	38348097	0.841625	0.0339314	outcome	TRUE	reported	textfile	ebi-a-GCST90016956	5	38348199	0.0187159	7.88515e-06	14306	family Veillonellaceae|| id:ebi-a-GCST90016956	TRUE	reported	igd	2	TRUE	19.9603
rs2585520	G	T	G	T	-0.0904972	-0.121977		0.0383619	FALSE	FALSE	FALSE	TBI	13	78211006	0.00426992	0.0426867	outcome	TRUE	reported	textfile	ebi-a-GCST90016956	13	78785141	0.0200428	5.26926e-06	14306	family Veillonellaceae|| id:ebi-a-GCST90016956	TRUE	reported	igd	2	TRUE	20.387
rs4263802	A	G	A	G	-0.050942	0.0181145		0.67087	FALSE	FALSE	FALSE	TBI	8	137307265	0.281952	0.0168359	outcome	TRUE	reported	textfile	ebi-a-GCST90016956	8	138319508	0.0114921	7.45006e-06	14306	family Veillonellaceae|| id:ebi-a-GCST90016956	TRUE	reported	igd	2	TRUE	19.6496
rs4461038	G	A	G	A	0.0554965	0.000429679		0.709195	FALSE	FALSE	FALSE	TBI	15	78254654	0.980354	0.0174488	outcome	TRUE	reported	textfile	ebi-a-GCST90016956	15	78546996	0.0119467	3.73474e-06	14306	family Veillonellaceae|| id:ebi-a-GCST90016956	TRUE	reported	igd	2	TRUE	21.5792
rs4797169	T	C	T	C	0.0587799	0.0116834		0.237504	FALSE	FALSE	FALSE	TBI	18	462180	0.530405	0.0186224	outcome	TRUE	reported	textfile	ebi-a-GCST90016956	18	462180	0.0128297	4.49345e-06	14306	family Veillonellaceae|| id:ebi-a-GCST90016956	TRUE	reported	igd	2	TRUE	20.9906
rs61264131	A	C	A	C	0.202367	-0.00774238		0.0962021	FALSE	FALSE	FALSE	TBI	6	138867397	0.772974	0.0268379	outcome	TRUE	reported	textfile	ebi-a-GCST90016956	6	139188534	0.0464388	6.74544e-06	14306	family Veillonellaceae|| id:ebi-a-GCST90016956	TRUE	reported	igd	2	TRUE	18.9897
rs6692542	G	A	G	A	-0.0534397	-0.0146728		0.631616	FALSE	FALSE	FALSE	TBI	1	244228316	0.37704	0.0166101	outcome	TRUE	reported	textfile	ebi-a-GCST90016956	1	244391618	0.0118254	8.67981e-06	14306	family Veillonellaceae|| id:ebi-a-GCST90016956	TRUE	reported	igd	2	TRUE	20.4219
rs6909981	C	T	C	T	-0.0638696	-0.00965151		0.122134	FALSE	FALSE	FALSE	TBI	6	74824436	0.691401	0.0243139	outcome	TRUE	reported	textfile	ebi-a-GCST90016956	6	75534152	0.0141765	5.47621e-06	14306	family Veillonellaceae|| id:ebi-a-GCST90016956	TRUE	reported	igd	2	TRUE	20.2979
rs79535861	A	C	A	C	0.100666	0.00631776		0.0902653	FALSE	FALSE	FALSE	TBI	13	37752555	0.818655	0.0275553	outcome	TRUE	reported	textfile	ebi-a-GCST90016956	13	38326692	0.0207016	1.57688e-06	14306	family Veillonellaceae|| id:ebi-a-GCST90016956	TRUE	reported	igd	2	TRUE	23.646
rs9345168	A	C	A	C	-0.0509102	-0.00311695		0.558202	FALSE	FALSE	FALSE	TBI	6	91671204	0.844849	0.0159276	outcome	TRUE	reported	textfile	ebi-a-GCST90016956	6	92380922	0.0113253	8.48887e-06	14306	family Veillonellaceae|| id:ebi-a-GCST90016956	TRUE	reported	igd	2	TRUE	20.2074
rs111862613	T	C	T	C	0.0907065	-0.0315214		0.17557	FALSE	FALSE	FALSE	TBI	12	129825125	0.135216	0.0211008	outcome	TRUE	reported	textfile	ebi-a-GCST90016957	12	130309670	0.0196746	3.7313e-06	14306	family Verrucomicrobiaceae|| id:ebi-a-GCST90016957	TRUE	reported	igd	2	TRUE	21.2552
rs117107102	A	G	A	G	0.204683	-0.0198851		0.0464345	FALSE	FALSE	FALSE	TBI	18	51947265	0.59722	0.0376324	outcome	TRUE	reported	textfile	ebi-a-GCST90016957	18	49473635	0.0431572	2.91823e-06	14306	family Verrucomicrobiaceae|| id:ebi-a-GCST90016957	TRUE	reported	igd	2	TRUE	22.4935
rs11729256	T	C	T	C	0.0749798	-0.0137872		0.169335	FALSE	FALSE	FALSE	TBI	4	94106121	0.514616	0.0211569	outcome	TRUE	reported	textfile	ebi-a-GCST90016957	4	95027272	0.0150177	6.73085e-07	14306	family Verrucomicrobiaceae|| id:ebi-a-GCST90016957	TRUE	reported	igd	2	TRUE	24.9277
rs12908520	G	A	G	A	0.0619104	-0.00425717		0.427899	FALSE	FALSE	FALSE	TBI	15	97027427	0.789885	0.0159768	outcome	TRUE	reported	textfile	ebi-a-GCST90016957	15	97570657	0.0130946	2.15139e-06	14306	family Verrucomicrobiaceae|| id:ebi-a-GCST90016957	TRUE	reported	igd	2	TRUE	22.3534
rs2602429	T	C	T	C	-0.0745516	-0.0156799		0.739157	FALSE	FALSE	FALSE	TBI	16	81029544	0.385694	0.0180758	outcome	TRUE	reported	textfile	ebi-a-GCST90016957	16	81063149	0.0156195	2.69942e-06	14306	family Verrucomicrobiaceae|| id:ebi-a-GCST90016957	TRUE	reported	igd	2	TRUE	22.7814
rs4242783	A	G	A	G	-0.0687992	-0.0308033		0.716985	FALSE	FALSE	FALSE	TBI	10	5022135	0.0805508	0.0176271	outcome	TRUE	reported	textfile	ebi-a-GCST90016957	10	5064327	0.0147694	2.75442e-06	14306	family Verrucomicrobiaceae|| id:ebi-a-GCST90016957	TRUE	reported	igd	2	TRUE	21.6991
rs4936098	G	A	G	A	-0.0648691	-0.00129417		0.651729	FALSE	FALSE	FALSE	TBI	11	130410772	0.937881	0.016606	outcome	TRUE	reported	textfile	ebi-a-GCST90016957	11	130280667	0.0135928	1.1293e-06	14306	family Verrucomicrobiaceae|| id:ebi-a-GCST90016957	TRUE	reported	igd	2	TRUE	22.775
rs61779207	G	A	G	A	-0.0758811	0.0134842		0.223706	FALSE	FALSE	FALSE	TBI	1	40608800	0.478803	0.0190393	outcome	TRUE	reported	textfile	ebi-a-GCST90016957	1	41074472	0.0167762	6.63025e-06	14306	family Verrucomicrobiaceae|| id:ebi-a-GCST90016957	TRUE	reported	igd	2	TRUE	20.4588
rs74542928	T	C	T	C	0.112124	-0.0127252		0.0476969	FALSE	FALSE	FALSE	TBI	4	99623031	0.732303	0.0372015	outcome	TRUE	reported	textfile	ebi-a-GCST90016957	4	100544188	0.0236422	1.64611e-06	14306	family Verrucomicrobiaceae|| id:ebi-a-GCST90016957	TRUE	reported	igd	2	TRUE	22.4917
rs9349825	A	G	A	G	-0.0704354	-0.0129466		0.189009	FALSE	FALSE	FALSE	TBI	6	56476683	0.523404	0.020289	outcome	TRUE	reported	textfile	ebi-a-GCST90016957	6	56341481	0.0147128	2.51287e-06	14306	family Verrucomicrobiaceae|| id:ebi-a-GCST90016957	TRUE	reported	igd	2	TRUE	22.9188
rs941682	G	A	G	A	-0.0631526	-0.00239892		0.274033	FALSE	FALSE	FALSE	TBI	20	33280034	0.892302	0.0177183	outcome	TRUE	reported	textfile	ebi-a-GCST90016957	20	31867840	0.0143767	9.5812e-06	14306	family Verrucomicrobiaceae|| id:ebi-a-GCST90016957	TRUE	reported	igd	2	TRUE	19.2959
rs11671100	A	C	A	C	-0.160034	-0.0451527		0.20557	FALSE	FALSE	FALSE	TBI	19	711637	0.021858	0.019693	outcome	TRUE	reported	textfile	ebi-a-GCST90016958	19	711637	0.0349472	4.08037e-06	14306	family Victivallaceae|| id:ebi-a-GCST90016958	TRUE	reported	igd	2	TRUE	20.9701
rs11764871	G	T	G	T	0.127099	-0.00273138		0.305151	FALSE	FALSE	FALSE	TBI	7	147111885	0.873702	0.0171831	outcome	TRUE	reported	textfile	ebi-a-GCST90016958	7	146808977	0.025656	7.4929e-07	14306	family Victivallaceae|| id:ebi-a-GCST90016958	TRUE	reported	igd	2	TRUE	24.5418
rs2944282	T	C	T	C	-0.124197	-0.00569155		0.279433	FALSE	FALSE	FALSE	TBI	7	57530097	0.746304	0.0175928	outcome	TRUE	reported	textfile	ebi-a-GCST90016958	7	57589803	0.0257026	1.56603e-06	14306	family Victivallaceae|| id:ebi-a-GCST90016958	TRUE	reported	igd	2	TRUE	23.349
rs34962571	A	C	A	C	-0.186945	-0.0136956		0.1011	FALSE	FALSE	FALSE	TBI	12	130618711	0.60352	0.026371	outcome	TRUE	reported	textfile	ebi-a-GCST90016958	12	131103256	0.0418412	6.24827e-06	14306	family Victivallaceae|| id:ebi-a-GCST90016958	TRUE	reported	igd	2	TRUE	19.9627
rs4396289	C	T	C	T	-0.152918	-0.00921498		0.129104	FALSE	FALSE	FALSE	TBI	11	9295183	0.696012	0.0235853	outcome	TRUE	reported	textfile	ebi-a-GCST90016958	11	9316730	0.0288525	1.53784e-07	14306	family Victivallaceae|| id:ebi-a-GCST90016958	TRUE	reported	igd	2	TRUE	28.0899
rs61702987	T	C	T	C	0.145501	0.0342984		0.109885	FALSE	FALSE	FALSE	TBI	2	30988791	0.177267	0.025421	outcome	TRUE	reported	textfile	ebi-a-GCST90016958	2	31211657	0.0300007	3.07921e-06	14306	family Victivallaceae|| id:ebi-a-GCST90016958	TRUE	reported	igd	2	TRUE	23.5217
rs62570196	C	T	C	T	-0.246101	0.0153142		0.0420499	FALSE	FALSE	FALSE	TBI	9	108323890	0.698953	0.0395986	outcome	TRUE	reported	textfile	ebi-a-GCST90016958	9	111086170	0.0483077	2.69855e-07	14306	family Victivallaceae|| id:ebi-a-GCST90016958	TRUE	reported	igd	2	TRUE	25.9534
rs6545794	A	G	A	G	-0.197786	-0.0199875		0.120402	FALSE	FALSE	FALSE	TBI	2	60257774	0.41027	0.0242738	outcome	TRUE	reported	textfile	ebi-a-GCST90016958	2	60484909	0.0410495	5.97008e-07	14306	family Victivallaceae|| id:ebi-a-GCST90016958	TRUE	reported	igd	2	TRUE	23.2154
rs67832247	C	T	C	T	-0.123489	0.00465482		0.338457	FALSE	FALSE	FALSE	TBI	2	2645700	0.784253	0.0170019	outcome	TRUE	reported	textfile	ebi-a-GCST90016958	2	2649472	0.0266695	3.23802e-06	14306	family Victivallaceae|| id:ebi-a-GCST90016958	TRUE	reported	igd	2	TRUE	21.4401
rs7077363	G	A	G	A	0.148942	0.00458973		0.163044	FALSE	FALSE	FALSE	TBI	10	93527197	0.830046	0.0213831	outcome	TRUE	reported	textfile	ebi-a-GCST90016958	10	95286954	0.0318366	2.83374e-06	14306	family Victivallaceae|| id:ebi-a-GCST90016958	TRUE	reported	igd	2	TRUE	21.8867
rs7314815	G	A	G	A	0.101088	-0.0103429		0.552206	FALSE	FALSE	FALSE	TBI	12	102131269	0.515668	0.0159112	outcome	TRUE	reported	textfile	ebi-a-GCST90016958	12	102525047	0.0225594	6.40088e-06	14306	family Victivallaceae|| id:ebi-a-GCST90016958	TRUE	reported	igd	2	TRUE	20.0791
rs7627405	C	T	C	T	-0.134158	0.00410269		0.203486	FALSE	FALSE	FALSE	TBI	3	9926871	0.837126	0.0199576	outcome	TRUE	reported	textfile	ebi-a-GCST90016958	3	9968555	0.0301427	8.19426e-06	14306	family Victivallaceae|| id:ebi-a-GCST90016958	TRUE	reported	igd	2	TRUE	19.8093
rs2715439	T	C	T	C	-0.0746684	0.009665		0.529205	FALSE	FALSE	FALSE	TBI	15	98949084	0.541749	0.0158398	outcome	TRUE	reported	textfile	ebi-a-GCST90016959	15	99492313	0.0164822	6.27004e-06	14306	genus Actinomycesgenus Actinomyces|| id:ebi-a-GCST90016959	TRUE	reported	igd	2	TRUE	20.5231
rs34583783	G	T	G	T	0.126596	0.0201058		0.0610063	FALSE	FALSE	FALSE	TBI	6	66497478	0.545332	0.0332454	outcome	TRUE	reported	textfile	ebi-a-GCST90016959	6	67207371	0.0268461	4.48528e-06	14306	genus Actinomycesgenus Actinomyces|| id:ebi-a-GCST90016959	TRUE	reported	igd	2	TRUE	22.2371
rs35011108	A	G	A	G	0.232634	0.0320747		0.0679468	FALSE	FALSE	FALSE	TBI	6	132686341	0.307662	0.0314414	outcome	TRUE	reported	textfile	ebi-a-GCST90016959	6	133007480	0.0512044	6.33826e-06	14306	genus Actinomycesgenus Actinomyces|| id:ebi-a-GCST90016959	TRUE	reported	igd	2	TRUE	20.6411
rs4073240	G	A	G	A	0.0749687	-0.00126713		0.380399	FALSE	FALSE	FALSE	TBI	6	168824686	0.937928	0.0162717	outcome	TRUE	reported	textfile	ebi-a-GCST90016959	6	169224781	0.0167368	7.94273e-06	14306	genus Actinomycesgenus Actinomyces|| id:ebi-a-GCST90016959	TRUE	reported	igd	2	TRUE	20.0639
rs4146653	G	A	G	A	0.0985224	0.0244394		0.141452	FALSE	FALSE	FALSE	TBI	10	4740649	0.283067	0.022767	outcome	TRUE	reported	textfile	ebi-a-GCST90016959	10	4782841	0.0214182	4.49645e-06	14306	genus Actinomycesgenus Actinomyces|| id:ebi-a-GCST90016959	TRUE	reported	igd	2	TRUE	21.1594
rs71315246	A	G	A	G	-0.0969809	0.000254487		0.135259	FALSE	FALSE	FALSE	TBI	3	101633595	0.991232	0.023157	outcome	TRUE	reported	textfile	ebi-a-GCST90016959	3	101352439	0.021925	9.82969e-06	14306	genus Actinomycesgenus Actinomyces|| id:ebi-a-GCST90016959	TRUE	reported	igd	2	TRUE	19.5656
rs7915461	C	T	C	T	-0.18776	-0.0118223		0.931176	FALSE	FALSE	FALSE	TBI	10	125843552	0.705866	0.0313245	outcome	TRUE	reported	textfile	ebi-a-GCST90016959	10	127532121	0.0401636	5.91984e-06	14306	genus Actinomycesgenus Actinomyces|| id:ebi-a-GCST90016959	TRUE	reported	igd	2	TRUE	21.8545
rs11604400	C	T	C	T	-0.102524	-0.00304056		0.10441	FALSE	FALSE	FALSE	TBI	11	98515355	0.906745	0.0259555	outcome	TRUE	reported	textfile	ebi-a-GCST90016960	11	98386085	0.0234834	9.74473e-06	14306	genus Adlercreutziagenus Adlercreutzia|| id:ebi-a-GCST90016960	TRUE	reported	igd	2	TRUE	19.0603
rs13231526	C	A	C	A	0.143237	0.00767815		0.0809832	FALSE	FALSE	FALSE	TBI	7	48804555	0.791363	0.0290244	outcome	TRUE	reported	textfile	ebi-a-GCST90016960	7	48844151	0.0311654	4.8136e-06	14306	genus Adlercreutziagenus Adlercreutzia|| id:ebi-a-GCST90016960	TRUE	reported	igd	2	TRUE	21.1235
rs2717140	C	T	C	T	-0.119225	0.0566427		0.0989954	FALSE	FALSE	FALSE	TBI	18	77297814	0.0327484	0.0265287	outcome	TRUE	reported	textfile	ebi-a-GCST90016960	18	75009770	0.0251081	2.04593e-06	14306	genus Adlercreutziagenus Adlercreutzia|| id:ebi-a-GCST90016960	TRUE	reported	igd	2	TRUE	22.5479
rs55719207	G	A	G	A	-0.0699243	0.00978255		0.40138	FALSE	FALSE	FALSE	TBI	3	105637127	0.547068	0.0162458	outcome	TRUE	reported	textfile	ebi-a-GCST90016960	3	105355971	0.0158036	9.60506e-06	14306	genus Adlercreutziagenus Adlercreutzia|| id:ebi-a-GCST90016960	TRUE	reported	igd	2	TRUE	19.5769
rs6664405	T	C	T	C	-0.0953084	0.0224469		0.146801	FALSE	FALSE	FALSE	TBI	1	68978480	0.31936	0.0225421	outcome	TRUE	reported	textfile	ebi-a-GCST90016960	1	69444163	0.0210752	5.2342e-06	14306	genus Adlercreutziagenus Adlercreutzia|| id:ebi-a-GCST90016960	TRUE	reported	igd	2	TRUE	20.4512
rs7680684	T	C	T	C	0.083381	0.017615		0.656691	FALSE	FALSE	FALSE	TBI	4	170360208	0.289525	0.0166311	outcome	TRUE	reported	textfile	ebi-a-GCST90016960	4	171281359	0.0168901	9.769e-07	14306	genus Adlercreutziagenus Adlercreutzia|| id:ebi-a-GCST90016960	TRUE	reported	igd	2	TRUE	24.3708
rs9490822	C	T	C	T	-0.0734512	0.01995		0.451282	FALSE	FALSE	FALSE	TBI	6	123587938	0.208801	0.0158728	outcome	TRUE	reported	textfile	ebi-a-GCST90016960	6	123909083	0.0155789	2.54419e-06	14306	genus Adlercreutziagenus Adlercreutzia|| id:ebi-a-GCST90016960	TRUE	reported	igd	2	TRUE	22.2292
rs9915817	C	T	C	T	-0.0749219	-0.0166397		0.708865	FALSE	FALSE	FALSE	TBI	17	50786818	0.341824	0.017505	outcome	TRUE	reported	textfile	ebi-a-GCST90016960	17	48864179	0.016833	8.21675e-06	14306	genus Adlercreutziagenus Adlercreutzia|| id:ebi-a-GCST90016960	TRUE	reported	igd	2	TRUE	19.8105
rs111862613	T	C	T	C	0.0911199	-0.0315214		0.17557	FALSE	FALSE	FALSE	TBI	12	129825125	0.135216	0.0211008	outcome	TRUE	reported	textfile	ebi-a-GCST90016961	12	130309670	0.0196748	3.39234e-06	14306	genus Akkermansiagenus Akkermansia|| id:ebi-a-GCST90016961	TRUE	reported	igd	2	TRUE	21.4489
rs117107102	A	G	A	G	0.204406	-0.0198851		0.0464345	FALSE	FALSE	FALSE	TBI	18	51947265	0.59722	0.0376324	outcome	TRUE	reported	textfile	ebi-a-GCST90016961	18	49473635	0.0431629	3.01141e-06	14306	genus Akkermansiagenus Akkermansia|| id:ebi-a-GCST90016961	TRUE	reported	igd	2	TRUE	22.4267
rs11729256	T	C	T	C	0.0750473	-0.0137872		0.169335	FALSE	FALSE	FALSE	TBI	4	94106121	0.514616	0.0211569	outcome	TRUE	reported	textfile	ebi-a-GCST90016961	4	95027272	0.0150184	6.58385e-07	14306	genus Akkermansiagenus Akkermansia|| id:ebi-a-GCST90016961	TRUE	reported	igd	2	TRUE	24.9702
rs12908520	G	A	G	A	0.061772	-0.00425717		0.427899	FALSE	FALSE	FALSE	TBI	15	97027427	0.789885	0.0159768	outcome	TRUE	reported	textfile	ebi-a-GCST90016961	15	97570657	0.0130954	2.2648e-06	14306	genus Akkermansiagenus Akkermansia|| id:ebi-a-GCST90016961	TRUE	reported	igd	2	TRUE	22.2508
rs2602429	T	C	T	C	-0.0745352	-0.0156799		0.739157	FALSE	FALSE	FALSE	TBI	16	81029544	0.385694	0.0180758	outcome	TRUE	reported	textfile	ebi-a-GCST90016961	16	81063149	0.0156201	2.71569e-06	14306	genus Akkermansiagenus Akkermansia|| id:ebi-a-GCST90016961	TRUE	reported	igd	2	TRUE	22.7696
rs4242783	A	G	A	G	-0.0685454	-0.0308033		0.716985	FALSE	FALSE	FALSE	TBI	10	5022135	0.0805508	0.0176271	outcome	TRUE	reported	textfile	ebi-a-GCST90016961	10	5064327	0.0147701	2.99799e-06	14306	genus Akkermansiagenus Akkermansia|| id:ebi-a-GCST90016961	TRUE	reported	igd	2	TRUE	21.5372
rs4936098	G	A	G	A	-0.0649225	-0.00129417		0.651729	FALSE	FALSE	FALSE	TBI	11	130410772	0.937881	0.016606	outcome	TRUE	reported	textfile	ebi-a-GCST90016961	11	130280667	0.0135934	1.1036e-06	14306	genus Akkermansiagenus Akkermansia|| id:ebi-a-GCST90016961	TRUE	reported	igd	2	TRUE	22.8105
rs61779207	G	A	G	A	-0.0760539	0.0134842		0.223706	FALSE	FALSE	FALSE	TBI	1	40608800	0.478803	0.0190393	outcome	TRUE	reported	textfile	ebi-a-GCST90016961	1	41074472	0.0167769	6.32121e-06	14306	genus Akkermansiagenus Akkermansia|| id:ebi-a-GCST90016961	TRUE	reported	igd	2	TRUE	20.5504
rs74542928	T	C	T	C	0.112623	-0.0127252		0.0476969	FALSE	FALSE	FALSE	TBI	4	99623031	0.732303	0.0372015	outcome	TRUE	reported	textfile	ebi-a-GCST90016961	4	100544188	0.0236434	1.4802e-06	14306	genus Akkermansiagenus Akkermansia|| id:ebi-a-GCST90016961	TRUE	reported	igd	2	TRUE	22.69
rs9349825	A	G	A	G	-0.0703407	-0.0129466		0.189009	FALSE	FALSE	FALSE	TBI	6	56476683	0.523404	0.020289	outcome	TRUE	reported	textfile	ebi-a-GCST90016961	6	56341481	0.0147133	2.59884e-06	14306	genus Akkermansiagenus Akkermansia|| id:ebi-a-GCST90016961	TRUE	reported	igd	2	TRUE	22.8556
rs941682	G	A	G	A	-0.0632957	-0.00239892		0.274033	FALSE	FALSE	FALSE	TBI	20	33280034	0.892302	0.0177183	outcome	TRUE	reported	textfile	ebi-a-GCST90016961	20	31867840	0.0143777	9.17128e-06	14306	genus Akkermansiagenus Akkermansia|| id:ebi-a-GCST90016961	TRUE	reported	igd	2	TRUE	19.3807
rs1107244	G	A	G	A	0.0758558	-0.021793		0.0775452	FALSE	FALSE	FALSE	TBI	13	37483220	0.460108	0.0295031	outcome	TRUE	reported	textfile	ebi-a-GCST90016962	13	38057357	0.0171182	3.59062e-06	14306	genus Alistipesgenus Alistipes|| id:ebi-a-GCST90016962	TRUE	reported	igd	2	TRUE	19.6364
rs11769002	G	A	G	A	-0.0528793	-0.00324499		0.414221	FALSE	FALSE	FALSE	TBI	7	62983120	0.839924	0.016065	outcome	TRUE	reported	textfile	ebi-a-GCST90016962	7	62443498	0.0109389	1.44961e-06	14306	genus Alistipesgenus Alistipes|| id:ebi-a-GCST90016962	TRUE	reported	igd	2	TRUE	23.3681
rs11958296	A	G	A	G	-0.0981222	-0.00191873		0.04478	FALSE	FALSE	FALSE	TBI	5	178328178	0.960374	0.0386182	outcome	TRUE	reported	textfile	ebi-a-GCST90016962	5	177755179	0.0218272	9.29566e-06	14306	genus Alistipesgenus Alistipes|| id:ebi-a-GCST90016962	TRUE	reported	igd	2	TRUE	20.2087
rs12990744	C	T	C	T	-0.0776618	-0.00358496		0.10399	FALSE	FALSE	FALSE	TBI	2	177136221	0.890705	0.0260891	outcome	TRUE	reported	textfile	ebi-a-GCST90016962	2	178000949	0.0172986	8.20729e-06	14306	genus Alistipesgenus Alistipes|| id:ebi-a-GCST90016962	TRUE	reported	igd	2	TRUE	20.1555
rs1689282	A	C	A	C	-0.0520061	0.00658102		0.323669	FALSE	FALSE	FALSE	TBI	9	14080130	0.697007	0.0169019	outcome	TRUE	reported	textfile	ebi-a-GCST90016962	9	14080129	0.0113942	5.27582e-06	14306	genus Alistipesgenus Alistipes|| id:ebi-a-GCST90016962	TRUE	reported	igd	2	TRUE	20.8325
rs2290844	C	T	C	T	0.0813969	0.0140143		0.113334	FALSE	FALSE	FALSE	TBI	10	126098573	0.5764	0.0250859	outcome	TRUE	reported	textfile	ebi-a-GCST90016962	10	127787142	0.0191632	9.10144e-06	14306	genus Alistipesgenus Alistipes|| id:ebi-a-GCST90016962	TRUE	reported	igd	2	TRUE	18.0418
rs2450745	A	C	A	C	-0.080524	-0.0057721		0.069558	FALSE	FALSE	FALSE	TBI	8	143346550	0.852169	0.0309743	outcome	TRUE	reported	textfile	ebi-a-GCST90016962	8	144428720	0.0184702	7.11836e-06	14306	genus Alistipesgenus Alistipes|| id:ebi-a-GCST90016962	TRUE	reported	igd	2	TRUE	19.0067
rs2875322	C	T	C	T	0.0580945	0.0147747		0.830445	FALSE	FALSE	FALSE	TBI	11	131017657	0.484321	0.0211258	outcome	TRUE	reported	textfile	ebi-a-GCST90016962	11	130887552	0.0131432	8.77708e-06	14306	genus Alistipesgenus Alistipes|| id:ebi-a-GCST90016962	TRUE	reported	igd	2	TRUE	19.5374
rs34417064	A	G	A	G	-0.048202	-0.000896255		0.451285	FALSE	FALSE	FALSE	TBI	17	54699118	0.954977	0.0158748	outcome	TRUE	reported	textfile	ebi-a-GCST90016962	17	52776479	0.0106868	7.00745e-06	14306	genus Alistipesgenus Alistipes|| id:ebi-a-GCST90016962	TRUE	reported	igd	2	TRUE	20.3439
rs4810359	A	G	A	G	-0.0652428	-0.034655		0.1228	FALSE	FALSE	FALSE	TBI	20	42562695	0.151476	0.024161	outcome	TRUE	reported	textfile	ebi-a-GCST90016962	20	41191335	0.0146155	7.4967e-06	14306	genus Alistipesgenus Alistipes|| id:ebi-a-GCST90016962	TRUE	reported	igd	2	TRUE	19.9268
rs62576416	T	C	T	C	0.0492647	-0.00497581		0.382701	FALSE	FALSE	FALSE	TBI	9	109357984	0.760153	0.0162991	outcome	TRUE	reported	textfile	ebi-a-GCST90016962	9	112120264	0.0109733	7.50361e-06	14306	genus Alistipesgenus Alistipes|| id:ebi-a-GCST90016962	TRUE	reported	igd	2	TRUE	20.1557
rs7129639	A	C	A	C	0.0524955	-0.0242189		0.666502	FALSE	FALSE	FALSE	TBI	11	17489880	0.150408	0.016841	outcome	TRUE	reported	textfile	ebi-a-GCST90016962	11	17511427	0.0109584	1.78423e-06	14306	genus Alistipesgenus Alistipes|| id:ebi-a-GCST90016962	TRUE	reported	igd	2	TRUE	22.9483
rs8130320	A	G	A	G	-0.049002	-0.0199046		0.558968	FALSE	FALSE	FALSE	TBI	21	39208332	0.211676	0.0159368	outcome	TRUE	reported	textfile	ebi-a-GCST90016962	21	40580258	0.010717	4.83615e-06	14306	genus Alistipesgenus Alistipes|| id:ebi-a-GCST90016962	TRUE	reported	igd	2	TRUE	20.9065
rs1901739	G	T	G	T	-0.115769	0.0234552		0.462966	FALSE	FALSE	FALSE	TBI	5	114951010	0.139094	0.015857	outcome	TRUE	reported	textfile	ebi-a-GCST90016963	5	114286707	0.0248626	3.58798e-06	14306	genus Allisonellagenus Allisonella|| id:ebi-a-GCST90016963	TRUE	reported	igd	2	TRUE	21.6816
rs35110698	T	C	T	C	-0.146322	-0.0400568		0.147343	FALSE	FALSE	FALSE	TBI	12	27866065	0.0742421	0.0224393	outcome	TRUE	reported	textfile	ebi-a-GCST90016963	12	28018998	0.0320852	5.72321e-06	14306	genus Allisonellagenus Allisonella|| id:ebi-a-GCST90016963	TRUE	reported	igd	2	TRUE	20.7974
rs35778461	C	T	C	T	0.146679	-0.0248886		0.227896	FALSE	FALSE	FALSE	TBI	9	97388274	0.186833	0.0188549	outcome	TRUE	reported	textfile	ebi-a-GCST90016963	9	100150556	0.0297186	1.20629e-06	14306	genus Allisonellagenus Allisonella|| id:ebi-a-GCST90016963	TRUE	reported	igd	2	TRUE	24.3601
rs594561	T	C	T	C	-0.112231	0.0358591		0.488533	FALSE	FALSE	FALSE	TBI	11	88899804	0.0232472	0.0158015	outcome	TRUE	reported	textfile	ebi-a-GCST90016963	11	88632972	0.0251681	9.41109e-06	14306	genus Allisonellagenus Allisonella|| id:ebi-a-GCST90016963	TRUE	reported	igd	2	TRUE	19.885
rs602075	G	A	G	A	-0.168974	-0.0041054		0.736595	FALSE	FALSE	FALSE	TBI	9	76495244	0.819367	0.0179778	outcome	TRUE	reported	textfile	ebi-a-GCST90016963	9	79110160	0.0296976	3.56574e-08	14306	genus Allisonellagenus Allisonella|| id:ebi-a-GCST90016963	TRUE	reported	igd	2	TRUE	32.3741
rs6742198	A	G	A	G	-0.149152	-0.0124445		0.757695	FALSE	FALSE	FALSE	TBI	2	33382004	0.502014	0.0185373	outcome	TRUE	reported	textfile	ebi-a-GCST90016963	2	33607071	0.0316484	3.34511e-06	14306	genus Allisonellagenus Allisonella|| id:ebi-a-GCST90016963	TRUE	reported	igd	2	TRUE	22.2103
rs76904847	G	A	G	A	0.148523	-0.0258422		0.175523	FALSE	FALSE	FALSE	TBI	7	138283265	0.217821	0.02097	outcome	TRUE	reported	textfile	ebi-a-GCST90016963	7	137968010	0.0334857	6.08751e-06	14306	genus Allisonellagenus Allisonella|| id:ebi-a-GCST90016963	TRUE	reported	igd	2	TRUE	19.6729
rs7898615	T	G	T	G	0.167966	-0.00143257		0.136768	FALSE	FALSE	FALSE	TBI	10	120653939	0.950476	0.0230655	outcome	TRUE	reported	textfile	ebi-a-GCST90016963	10	122413451	0.0373586	8.87279e-06	14306	genus Allisonellagenus Allisonella|| id:ebi-a-GCST90016963	TRUE	reported	igd	2	TRUE	20.2144
rs2154444	G	T	G	T	-0.138234	0.0178704		0.735041	FALSE	FALSE	FALSE	TBI	21	34681344	0.318561	0.0179167	outcome	TRUE	reported	textfile	ebi-a-GCST90016964	21	36053643	0.0308961	8.36758e-06	14306	genus Alloprevotellagenus Alloprevotella|| id:ebi-a-GCST90016964	TRUE	reported	igd	2	TRUE	20.0181
rs34619204	G	A	G	A	-0.156037	-0.000590242		0.173134	FALSE	FALSE	FALSE	TBI	21	39621081	0.977545	0.0209699	outcome	TRUE	reported	textfile	ebi-a-GCST90016964	21	40993008	0.0344392	8.84199e-06	14306	genus Alloprevotellagenus Alloprevotella|| id:ebi-a-GCST90016964	TRUE	reported	igd	2	TRUE	20.5281
rs4364940	A	G	A	G	0.126418	0.0012369		0.304482	FALSE	FALSE	FALSE	TBI	1	233990770	0.942452	0.0171343	outcome	TRUE	reported	textfile	ebi-a-GCST90016964	1	234126516	0.0282207	8.58361e-06	14306	genus Alloprevotellagenus Alloprevotella|| id:ebi-a-GCST90016964	TRUE	reported	igd	2	TRUE	20.067
rs4680035	G	A	G	A	0.119599	-0.014129		0.386166	FALSE	FALSE	FALSE	TBI	3	153087811	0.38512	0.0162682	outcome	TRUE	reported	textfile	ebi-a-GCST90016964	3	152805600	0.0259446	4.99057e-06	14306	genus Alloprevotellagenus Alloprevotella|| id:ebi-a-GCST90016964	TRUE	reported	igd	2	TRUE	21.2501
rs58212166	A	G	A	G	-0.161506	-0.0205824		0.183755	FALSE	FALSE	FALSE	TBI	4	188155551	0.3139	0.0204378	outcome	TRUE	reported	textfile	ebi-a-GCST90016964	4	189076705	0.0359102	7.93615e-06	14306	genus Alloprevotellagenus Alloprevotella|| id:ebi-a-GCST90016964	TRUE	reported	igd	2	TRUE	20.2275
rs10794359	C	T	C	T	0.0953524	0.00576262		0.53467	FALSE	FALSE	FALSE	TBI	11	1051715	0.718744	0.0160011	outcome	TRUE	reported	textfile	ebi-a-GCST90016965	11	1051715	0.02006	2.23496e-06	14306	genus Anaerofilumgenus Anaerofilum|| id:ebi-a-GCST90016965	TRUE	reported	igd	2	TRUE	22.5944
rs1563175	A	C	A	C	0.0923834	-0.0347295		0.458125	FALSE	FALSE	FALSE	TBI	2	3791350	0.0286609	0.0158719	outcome	TRUE	reported	textfile	ebi-a-GCST90016965	2	3838940	0.0202157	5.53847e-06	14306	genus Anaerofilumgenus Anaerofilum|| id:ebi-a-GCST90016965	TRUE	reported	igd	2	TRUE	20.8838
rs17012738	T	G	T	G	0.0903417	0.0198064		0.490561	FALSE	FALSE	FALSE	TBI	2	76471016	0.209511	0.0157831	outcome	TRUE	reported	textfile	ebi-a-GCST90016965	2	76698142	0.0200239	7.24169e-06	14306	genus Anaerofilumgenus Anaerofilum|| id:ebi-a-GCST90016965	TRUE	reported	igd	2	TRUE	20.3554
rs17096874	C	T	C	T	-0.126337	0.00217292		0.21097	FALSE	FALSE	FALSE	TBI	14	30522152	0.910881	0.0194135	outcome	TRUE	reported	textfile	ebi-a-GCST90016965	14	30991358	0.0268919	2.86029e-06	14306	genus Anaerofilumgenus Anaerofilum|| id:ebi-a-GCST90016965	TRUE	reported	igd	2	TRUE	22.0708
rs4244069	A	G	A	G	0.146775	-0.00722729		0.872732	FALSE	FALSE	FALSE	TBI	12	66773681	0.761029	0.0237637	outcome	TRUE	reported	textfile	ebi-a-GCST90016965	12	67167461	0.0326594	9.81206e-06	14306	genus Anaerofilumgenus Anaerofilum|| id:ebi-a-GCST90016965	TRUE	reported	igd	2	TRUE	20.197
rs4506496	A	G	A	G	-0.10309	-0.0148553		0.705095	FALSE	FALSE	FALSE	TBI	1	246982388	0.392688	0.0173796	outcome	TRUE	reported	textfile	ebi-a-GCST90016965	1	247145690	0.0212861	1.48659e-06	14306	genus Anaerofilumgenus Anaerofilum|| id:ebi-a-GCST90016965	TRUE	reported	igd	2	TRUE	23.4553
rs712981	A	C	A	C	0.10076	-0.0204397		0.384597	FALSE	FALSE	FALSE	TBI	3	129967591	0.208884	0.0162654	outcome	TRUE	reported	textfile	ebi-a-GCST90016965	3	129686434	0.0202902	6.83109e-07	14306	genus Anaerofilumgenus Anaerofilum|| id:ebi-a-GCST90016965	TRUE	reported	igd	2	TRUE	24.6606
rs79598899	C	T	C	T	0.182586	0.0506061		0.0463092	FALSE	FALSE	FALSE	TBI	2	190274425	0.184097	0.0381	outcome	TRUE	reported	textfile	ebi-a-GCST90016965	2	191139151	0.0357284	3.74731e-07	14306	genus Anaerofilumgenus Anaerofilum|| id:ebi-a-GCST90016965	TRUE	reported	igd	2	TRUE	26.1161
rs816292	T	C	T	C	-0.113003	-0.00602291		0.295571	FALSE	FALSE	FALSE	TBI	12	117373604	0.728266	0.0173354	outcome	TRUE	reported	textfile	ebi-a-GCST90016965	12	117811409	0.02204	2.6404e-07	14306	genus Anaerofilumgenus Anaerofilum|| id:ebi-a-GCST90016965	TRUE	reported	igd	2	TRUE	26.288
rs9299345	T	C	T	C	-0.1364	-0.0218589		0.095765	FALSE	FALSE	FALSE	TBI	9	101577530	0.41665	0.0269116	outcome	TRUE	reported	textfile	ebi-a-GCST90016965	9	104339812	0.0302372	8.04304e-06	14306	genus Anaerofilumgenus Anaerofilum|| id:ebi-a-GCST90016965	TRUE	reported	igd	2	TRUE	20.3491
rs10502061	A	G	A	G	0.0835752	-0.040293		0.11463	FALSE	FALSE	FALSE	TBI	11	105744527	0.104641	0.0248299	outcome	TRUE	reported	textfile	ebi-a-GCST90016966	11	105615253	0.0192017	7.93542e-06	14306	genus Anaerostipesgenus Anaerostipes|| id:ebi-a-GCST90016966	TRUE	reported	igd	2	TRUE	18.9442
rs2014785	T	C	T	C	0.0515687	0.0145604		0.443395	FALSE	FALSE	FALSE	TBI	3	171382313	0.365274	0.0160824	outcome	TRUE	reported	textfile	ebi-a-GCST90016966	3	171100102	0.0112199	4.68058e-06	14306	genus Anaerostipesgenus Anaerostipes|| id:ebi-a-GCST90016966	TRUE	reported	igd	2	TRUE	21.1249
rs2396460	C	T	C	T	0.0512653	-0.00802934		0.514653	FALSE	FALSE	FALSE	TBI	2	227153955	0.613136	0.0158807	outcome	TRUE	reported	textfile	ebi-a-GCST90016966	2	228018671	0.0109555	2.91092e-06	14306	genus Anaerostipesgenus Anaerostipes|| id:ebi-a-GCST90016966	TRUE	reported	igd	2	TRUE	21.8969
rs2804244	G	A	G	A	0.053089	-0.0144667		0.61806	FALSE	FALSE	FALSE	TBI	10	115623674	0.37541	0.016321	outcome	TRUE	reported	textfile	ebi-a-GCST90016966	10	117383184	0.0110983	2.04052e-06	14306	genus Anaerostipesgenus Anaerostipes|| id:ebi-a-GCST90016966	TRUE	reported	igd	2	TRUE	22.8821
rs3900776	G	A	G	A	-0.110013	-0.0174937		0.0280976	FALSE	FALSE	FALSE	TBI	9	13525083	0.716355	0.0481476	outcome	TRUE	reported	textfile	ebi-a-GCST90016966	9	13525082	0.0236302	2.74764e-06	14306	genus Anaerostipesgenus Anaerostipes|| id:ebi-a-GCST90016966	TRUE	reported	igd	2	TRUE	21.6747
rs60983350	G	A	G	A	-0.0539901	-0.0016198		0.363618	FALSE	FALSE	FALSE	TBI	17	2947443	0.923804	0.0169359	outcome	TRUE	reported	textfile	ebi-a-GCST90016966	17	2850737	0.0116575	4.42059e-06	14306	genus Anaerostipesgenus Anaerostipes|| id:ebi-a-GCST90016966	TRUE	reported	igd	2	TRUE	21.4495
rs62157625	T	C	T	C	0.088573	-0.00223007		0.1231	FALSE	FALSE	FALSE	TBI	2	142016764	0.92706	0.0243607	outcome	TRUE	reported	textfile	ebi-a-GCST90016966	2	142774333	0.0185548	1.44907e-06	14306	genus Anaerostipesgenus Anaerostipes|| id:ebi-a-GCST90016966	TRUE	reported	igd	2	TRUE	22.7872
rs62215703	G	A	G	A	0.0644965	-0.00673285		0.215679	FALSE	FALSE	FALSE	TBI	21	24501310	0.725808	0.019198	outcome	TRUE	reported	textfile	ebi-a-GCST90016966	21	25873624	0.0136702	1.9777e-06	14306	genus Anaerostipesgenus Anaerostipes|| id:ebi-a-GCST90016966	TRUE	reported	igd	2	TRUE	22.2599
rs6474958	G	A	G	A	0.0500065	0.010747		0.689678	FALSE	FALSE	FALSE	TBI	9	1582701	0.529824	0.0171056	outcome	TRUE	reported	textfile	ebi-a-GCST90016966	9	1582701	0.0112001	6.74481e-06	14306	genus Anaerostipesgenus Anaerostipes|| id:ebi-a-GCST90016966	TRUE	reported	igd	2	TRUE	19.9347
rs6726833	C	A	C	A	-0.0877497	0.00254795		0.0796788	FALSE	FALSE	FALSE	TBI	2	39124428	0.930659	0.0292816	outcome	TRUE	reported	textfile	ebi-a-GCST90016966	2	39351569	0.0189408	3.32216e-06	14306	genus Anaerostipesgenus Anaerostipes|| id:ebi-a-GCST90016966	TRUE	reported	igd	2	TRUE	21.4632
rs6854026	C	T	C	T	0.0508482	0.00591023		0.438428	FALSE	FALSE	FALSE	TBI	4	168769663	0.711169	0.0159613	outcome	TRUE	reported	textfile	ebi-a-GCST90016966	4	169690814	0.0109075	3.1958e-06	14306	genus Anaerostipesgenus Anaerostipes|| id:ebi-a-GCST90016966	TRUE	reported	igd	2	TRUE	21.7321
rs7193624	T	C	T	C	-0.0750642	0.0081419		0.917332	FALSE	FALSE	FALSE	TBI	16	77540123	0.7787	0.0289733	outcome	TRUE	reported	textfile	ebi-a-GCST90016966	16	77574020	0.0150723	5.35476e-07	14306	genus Anaerostipesgenus Anaerostipes|| id:ebi-a-GCST90016966	TRUE	reported	igd	2	TRUE	24.8031
rs78735375	A	C	A	C	-0.137429	0.000299381		0.0404896	FALSE	FALSE	FALSE	TBI	19	1497548	0.994067	0.0402623	outcome	TRUE	reported	textfile	ebi-a-GCST90016966	19	1497547	0.0305304	5.33384e-06	14306	genus Anaerostipesgenus Anaerostipes|| id:ebi-a-GCST90016966	TRUE	reported	igd	2	TRUE	20.2624
rs10150232	A	G	A	G	0.0567088	0.0120235		0.199203	FALSE	FALSE	FALSE	TBI	14	29948802	0.544984	0.019864	outcome	TRUE	reported	textfile	ebi-a-GCST90016967	14	30418008	0.0124877	6.67667e-06	14306	genus Anaerotruncusgenus Anaerotruncus|| id:ebi-a-GCST90016967	TRUE	reported	igd	2	TRUE	20.6222
rs11018566	A	G	A	G	-0.156465	-0.00970522		0.0530694	FALSE	FALSE	FALSE	TBI	11	89307058	0.782453	0.0351482	outcome	TRUE	reported	textfile	ebi-a-GCST90016967	11	89040226	0.0366032	6.13705e-06	14306	genus Anaerotruncusgenus Anaerotruncus|| id:ebi-a-GCST90016967	TRUE	reported	igd	2	TRUE	18.2724
rs115414803	A	C	A	C	-0.144356	-0.00402457		0.0623849	FALSE	FALSE	FALSE	TBI	4	87242091	0.902309	0.032788	outcome	TRUE	reported	textfile	ebi-a-GCST90016967	4	88163243	0.0317524	6.83471e-06	14306	genus Anaerotruncusgenus Anaerotruncus|| id:ebi-a-GCST90016967	TRUE	reported	igd	2	TRUE	20.6689
rs1272208	T	G	T	G	0.0611743	-0.00552096		0.761542	FALSE	FALSE	FALSE	TBI	9	76015978	0.766521	0.0185936	outcome	TRUE	reported	textfile	ebi-a-GCST90016967	9	78630894	0.0129831	4.27986e-06	14306	genus Anaerotruncusgenus Anaerotruncus|| id:ebi-a-GCST90016967	TRUE	reported	igd	2	TRUE	22.2014
rs1431492	C	T	C	T	-0.0654996	-0.00588928		0.157395	FALSE	FALSE	FALSE	TBI	3	151137584	0.786502	0.0217433	outcome	TRUE	reported	textfile	ebi-a-GCST90016967	3	150855371	0.0146188	7.35563e-06	14306	genus Anaerotruncusgenus Anaerotruncus|| id:ebi-a-GCST90016967	TRUE	reported	igd	2	TRUE	20.0749
rs17734739	T	C	T	C	0.0660052	0.0466558		0.140761	FALSE	FALSE	FALSE	TBI	2	210798978	0.040439	0.0227674	outcome	TRUE	reported	textfile	ebi-a-GCST90016967	2	211663702	0.014908	7.4278e-06	14306	genus Anaerotruncusgenus Anaerotruncus|| id:ebi-a-GCST90016967	TRUE	reported	igd	2	TRUE	19.6028
rs34449434	A	C	A	C	-0.0497004	-0.0201698		0.393991	FALSE	FALSE	FALSE	TBI	12	76129875	0.222972	0.0165507	outcome	TRUE	reported	textfile	ebi-a-GCST90016967	12	76523655	0.0113402	9.85054e-06	14306	genus Anaerotruncusgenus Anaerotruncus|| id:ebi-a-GCST90016967	TRUE	reported	igd	2	TRUE	19.2078
rs4669806	G	T	G	T	0.0576389	-0.00387824		0.213369	FALSE	FALSE	FALSE	TBI	2	12060626	0.840681	0.0192926	outcome	TRUE	reported	textfile	ebi-a-GCST90016967	2	12200752	0.0122994	2.42058e-06	14306	genus Anaerotruncusgenus Anaerotruncus|| id:ebi-a-GCST90016967	TRUE	reported	igd	2	TRUE	21.9616
rs6494922	A	G	A	G	0.0903106	-0.0974269		0.0539884	FALSE	FALSE	FALSE	TBI	15	33167666	0.0068522	0.0360314	outcome	TRUE	reported	textfile	ebi-a-GCST90016967	15	33459867	0.0202257	6.62369e-06	14306	genus Anaerotruncusgenus Anaerotruncus|| id:ebi-a-GCST90016967	TRUE	reported	igd	2	TRUE	19.9375
rs6563550	T	C	T	C	0.0877135	-0.0217657		0.0775375	FALSE	FALSE	FALSE	TBI	13	37484276	0.460663	0.0295026	outcome	TRUE	reported	textfile	ebi-a-GCST90016967	13	38058413	0.0176745	2.34515e-07	14306	genus Anaerotruncusgenus Anaerotruncus|| id:ebi-a-GCST90016967	TRUE	reported	igd	2	TRUE	24.6285
rs7155595	C	A	C	A	0.0539336	0.0053159		0.302561	FALSE	FALSE	FALSE	TBI	14	77036203	0.758172	0.0172661	outcome	TRUE	reported	textfile	ebi-a-GCST90016967	14	77502546	0.0118903	7.54988e-06	14306	genus Anaerotruncusgenus Anaerotruncus|| id:ebi-a-GCST90016967	TRUE	reported	igd	2	TRUE	20.5747
rs8005030	C	T	C	T	0.0554447	-0.00190043		0.332385	FALSE	FALSE	FALSE	TBI	14	30137993	0.909973	0.0168072	outcome	TRUE	reported	textfile	ebi-a-GCST90016967	14	30607199	0.0117854	2.28297e-06	14306	genus Anaerotruncusgenus Anaerotruncus|| id:ebi-a-GCST90016967	TRUE	reported	igd	2	TRUE	22.1325
rs9347879	T	C	T	C	0.050618	-0.0120388		0.487735	FALSE	FALSE	FALSE	TBI	6	164594228	0.44663	0.0158188	outcome	TRUE	reported	textfile	ebi-a-GCST90016967	6	165015261	0.011049	4.22328e-06	14306	genus Anaerotruncusgenus Anaerotruncus|| id:ebi-a-GCST90016967	TRUE	reported	igd	2	TRUE	20.9877
rs11585893	A	G	A	G	-0.0740746	0.00288534		0.246429	FALSE	FALSE	FALSE	TBI	1	10584294	0.875405	0.0184017	outcome	TRUE	reported	textfile	ebi-a-GCST90016968	1	10644351	0.0147633	1.79511e-06	14306	genus Bacteroidesgenus Bacteroides|| id:ebi-a-GCST90016968	TRUE	reported	igd	2	TRUE	25.1751
rs13207588	A	G	A	G	-0.059205	-0.00233277		0.196136	FALSE	FALSE	FALSE	TBI	6	41551692	0.907948	0.020175	outcome	TRUE	reported	textfile	ebi-a-GCST90016968	6	41519430	0.0131195	7.48497e-06	14306	genus Bacteroidesgenus Bacteroides|| id:ebi-a-GCST90016968	TRUE	reported	igd	2	TRUE	20.3649
rs1340391	T	C	T	C	-0.0592004	0.0133287		0.13467	FALSE	FALSE	FALSE	TBI	1	102495433	0.565309	0.0231815	outcome	TRUE	reported	textfile	ebi-a-GCST90016968	1	102960989	0.0132244	6.73008e-06	14306	genus Bacteroidesgenus Bacteroides|| id:ebi-a-GCST90016968	TRUE	reported	igd	2	TRUE	20.04
rs17619981	T	G	T	G	0.0880978	0.00125724		0.135589	FALSE	FALSE	FALSE	TBI	19	24159448	0.956586	0.0230946	outcome	TRUE	reported	textfile	ebi-a-GCST90016968	19	24342250	0.0187002	2.68683e-06	14306	genus Bacteroidesgenus Bacteroides|| id:ebi-a-GCST90016968	TRUE	reported	igd	2	TRUE	22.1941
rs2023437	T	C	T	C	-0.0782325	-0.00363789		0.12379	FALSE	FALSE	FALSE	TBI	14	21577814	0.880034	0.0241037	outcome	TRUE	reported	textfile	ebi-a-GCST90016968	14	22045949	0.0167634	5.01822e-06	14306	genus Bacteroidesgenus Bacteroides|| id:ebi-a-GCST90016968	TRUE	reported	igd	2	TRUE	21.7796
rs66474973	G	T	G	T	0.0812515	-0.00817077		0.103844	FALSE	FALSE	FALSE	TBI	20	60030377	0.751559	0.0258091	outcome	TRUE	reported	textfile	ebi-a-GCST90016968	20	58605432	0.0164479	6.80973e-07	14306	genus Bacteroidesgenus Bacteroides|| id:ebi-a-GCST90016968	TRUE	reported	igd	2	TRUE	24.4029
rs66710942	T	C	T	C	-0.0488038	-0.0195653		0.475486	FALSE	FALSE	FALSE	TBI	3	77166176	0.216915	0.0158453	outcome	TRUE	reported	textfile	ebi-a-GCST90016968	3	77215327	0.0107412	5.8626e-06	14306	genus Bacteroidesgenus Bacteroides|| id:ebi-a-GCST90016968	TRUE	reported	igd	2	TRUE	20.6444
rs6795673	C	T	C	T	0.0538565	-0.0284375		0.478074	FALSE	FALSE	FALSE	TBI	3	10551540	0.0728249	0.0158521	outcome	TRUE	reported	textfile	ebi-a-GCST90016968	3	10593224	0.0105251	3.37909e-07	14306	genus Bacteroidesgenus Bacteroides|| id:ebi-a-GCST90016968	TRUE	reported	igd	2	TRUE	26.1833
rs9507307	C	T	C	T	0.0604456	0.0355066		0.243597	FALSE	FALSE	FALSE	TBI	13	24336338	0.0540256	0.0184294	outcome	TRUE	reported	textfile	ebi-a-GCST90016968	13	24910476	0.0129128	2.12711e-06	14306	genus Bacteroidesgenus Bacteroides|| id:ebi-a-GCST90016968	TRUE	reported	igd	2	TRUE	21.9123
rs11155559	T	C	T	C	0.0956023	0.00237724		0.0917016	FALSE	FALSE	FALSE	TBI	6	148280769	0.930906	0.0274174	outcome	TRUE	reported	textfile	ebi-a-GCST90016969	6	148601905	0.0212961	8.91908e-06	14306	genus Barnesiellagenus Barnesiella|| id:ebi-a-GCST90016969	TRUE	reported	igd	2	TRUE	20.1529
rs113258194	A	G	A	G	0.098992	-0.0176473		0.0964221	FALSE	FALSE	FALSE	TBI	2	179156122	0.509312	0.0267421	outcome	TRUE	reported	textfile	ebi-a-GCST90016969	2	180020849	0.0214121	7.31122e-06	14306	genus Barnesiellagenus Barnesiella|| id:ebi-a-GCST90016969	TRUE	reported	igd	2	TRUE	21.3738
rs12909713	C	T	C	T	-0.0550716	0.017614		0.489004	FALSE	FALSE	FALSE	TBI	15	86602682	0.264858	0.0157976	outcome	TRUE	reported	textfile	ebi-a-GCST90016969	15	87145913	0.0120039	4.94527e-06	14306	genus Barnesiellagenus Barnesiella|| id:ebi-a-GCST90016969	TRUE	reported	igd	2	TRUE	21.048
rs13242616	C	T	C	T	0.0583747	0.00982452		0.679125	FALSE	FALSE	FALSE	TBI	7	122381464	0.564575	0.0170547	outcome	TRUE	reported	textfile	ebi-a-GCST90016969	7	122021518	0.0123176	2.29018e-06	14306	genus Barnesiellagenus Barnesiella|| id:ebi-a-GCST90016969	TRUE	reported	igd	2	TRUE	22.4593
rs199035	G	A	G	A	0.0559495	-0.0137726		0.555287	FALSE	FALSE	FALSE	TBI	6	23435187	0.387059	0.0159228	outcome	TRUE	reported	textfile	ebi-a-GCST90016969	6	23435415	0.0119716	3.00296e-06	14306	genus Barnesiellagenus Barnesiella|| id:ebi-a-GCST90016969	TRUE	reported	igd	2	TRUE	21.8418
rs2276875	A	G	A	G	-0.0697176	0.0106177		0.26028	FALSE	FALSE	FALSE	TBI	4	5729227	0.559978	0.018216	outcome	TRUE	reported	textfile	ebi-a-GCST90016969	4	5730954	0.0139537	4.65029e-07	14306	genus Barnesiellagenus Barnesiella|| id:ebi-a-GCST90016969	TRUE	reported	igd	2	TRUE	24.9635
rs2428166	G	A	G	A	-0.165859	-0.0602847		0.0140562	FALSE	FALSE	FALSE	TBI	6	110509945	0.37928	0.0685659	outcome	TRUE	reported	textfile	ebi-a-GCST90016969	6	110831148	0.0337309	8.50883e-07	14306	genus Barnesiellagenus Barnesiella|| id:ebi-a-GCST90016969	TRUE	reported	igd	2	TRUE	24.1781
rs35177866	A	G	A	G	0.0917125	0.0119835		0.077417	FALSE	FALSE	FALSE	TBI	3	181871367	0.69145	0.0301937	outcome	TRUE	reported	textfile	ebi-a-GCST90016969	3	181589155	0.0190133	2.94761e-06	14306	genus Barnesiellagenus Barnesiella|| id:ebi-a-GCST90016969	TRUE	reported	igd	2	TRUE	23.2671
rs62251337	G	A	G	A	0.0690763	0.0368909		0.858178	FALSE	FALSE	FALSE	TBI	3	44285937	0.103573	0.0226634	outcome	TRUE	reported	textfile	ebi-a-GCST90016969	3	44327429	0.0149374	4.2416e-06	14306	genus Barnesiellagenus Barnesiella|| id:ebi-a-GCST90016969	TRUE	reported	igd	2	TRUE	21.3849
rs72684847	T	C	T	C	-0.114369	0.0117257		0.0756045	FALSE	FALSE	FALSE	TBI	4	101695712	0.69453	0.029858	outcome	TRUE	reported	textfile	ebi-a-GCST90016969	4	102616869	0.0253873	6.76176e-06	14306	genus Barnesiellagenus Barnesiella|| id:ebi-a-GCST90016969	TRUE	reported	igd	2	TRUE	20.2947
rs76181748	C	T	C	T	-0.0778559	0.0238627		0.231246	FALSE	FALSE	FALSE	TBI	8	104446188	0.204329	0.0187997	outcome	TRUE	reported	textfile	ebi-a-GCST90016969	8	105458416	0.017164	6.77657e-06	14306	genus Barnesiellagenus Barnesiella|| id:ebi-a-GCST90016969	TRUE	reported	igd	2	TRUE	20.5753
rs77455852	T	G	T	G	-0.0891491	-0.0274884		0.150669	FALSE	FALSE	FALSE	TBI	5	54811208	0.222239	0.0225205	outcome	TRUE	reported	textfile	ebi-a-GCST90016969	5	54107036	0.0195601	3.16352e-06	14306	genus Barnesiellagenus Barnesiella|| id:ebi-a-GCST90016969	TRUE	reported	igd	2	TRUE	20.7726
rs79795328	A	G	A	G	-0.0818645	-0.0308463		0.139251	FALSE	FALSE	FALSE	TBI	4	113625439	0.177143	0.0228558	outcome	TRUE	reported	textfile	ebi-a-GCST90016969	4	114546595	0.0176441	4.23302e-06	14306	genus Barnesiellagenus Barnesiella|| id:ebi-a-GCST90016969	TRUE	reported	igd	2	TRUE	21.5274
rs12022129	A	G	A	G	-0.0619356	0.000813138		0.724431	FALSE	FALSE	FALSE	TBI	1	206830029	0.963317	0.0176803	outcome	TRUE	reported	textfile	ebi-a-GCST90016970	1	207003374	0.0138937	7.9965e-06	14306	genus Bifidobacteriumgenus Bifidobacterium|| id:ebi-a-GCST90016970	TRUE	reported	igd	2	TRUE	19.8722
rs182549	T	C	T	C	-0.119703	-0.00634829		0.602323	FALSE	FALSE	FALSE	TBI	2	135859184	0.697702	0.0163437	outcome	TRUE	reported	textfile	ebi-a-GCST90016970	2	136616754	0.0127294	1.2782e-20	14306	genus Bifidobacteriumgenus Bifidobacterium|| id:ebi-a-GCST90016970	TRUE	reported	igd	2	TRUE	88.4289
rs2491158	A	G	A	G	-0.0712624	0.0300748		0.866956	FALSE	FALSE	FALSE	TBI	10	124401134	0.196706	0.0232958	outcome	TRUE	reported	textfile	ebi-a-GCST90016970	10	126089703	0.015983	8.04711e-06	14306	genus Bifidobacteriumgenus Bifidobacterium|| id:ebi-a-GCST90016970	TRUE	reported	igd	2	TRUE	19.8794
rs2686790	C	T	C	T	-0.070741	-0.0267089		0.852244	FALSE	FALSE	FALSE	TBI	7	48051149	0.230558	0.0222774	outcome	TRUE	reported	textfile	ebi-a-GCST90016970	7	48090746	0.0157926	7.49894e-06	14306	genus Bifidobacteriumgenus Bifidobacterium|| id:ebi-a-GCST90016970	TRUE	reported	igd	2	TRUE	20.0648
rs4957061	T	C	T	C	0.0534239	0.0191205		0.422032	FALSE	FALSE	FALSE	TBI	5	520981	0.235986	0.0161344	outcome	TRUE	reported	textfile	ebi-a-GCST90016970	5	521096	0.0117431	5.77936e-06	14306	genus Bifidobacteriumgenus Bifidobacterium|| id:ebi-a-GCST90016970	TRUE	reported	igd	2	TRUE	20.6969
rs540489	T	G	T	G	-0.0637641	-0.0196555		0.175944	FALSE	FALSE	FALSE	TBI	17	74901626	0.345755	0.0208468	outcome	TRUE	reported	textfile	ebi-a-GCST90016970	17	72897722	0.0138746	5.19457e-06	14306	genus Bifidobacteriumgenus Bifidobacterium|| id:ebi-a-GCST90016970	TRUE	reported	igd	2	TRUE	21.1209
rs55888705	A	G	A	G	0.0546319	0.0246603		0.280885	FALSE	FALSE	FALSE	TBI	4	1516099	0.160791	0.0175842	outcome	TRUE	reported	textfile	ebi-a-GCST90016970	4	1517826	0.0121139	6.67022e-06	14306	genus Bifidobacteriumgenus Bifidobacterium|| id:ebi-a-GCST90016970	TRUE	reported	igd	2	TRUE	20.3388
rs5746486	T	C	T	C	-0.0536216	0.0221641		0.388521	FALSE	FALSE	FALSE	TBI	22	17871506	0.171797	0.0162202	outcome	TRUE	reported	textfile	ebi-a-GCST90016970	22	18354272	0.0120801	8.99953e-06	14306	genus Bifidobacteriumgenus Bifidobacterium|| id:ebi-a-GCST90016970	TRUE	reported	igd	2	TRUE	19.7033
rs62181700	G	A	G	A	-0.0624643	-0.0225508		0.246147	FALSE	FALSE	FALSE	TBI	2	188941058	0.221048	0.0184277	outcome	TRUE	reported	textfile	ebi-a-GCST90016970	2	189805784	0.0131205	2.17245e-06	14306	genus Bifidobacteriumgenus Bifidobacterium|| id:ebi-a-GCST90016970	TRUE	reported	igd	2	TRUE	22.6654
rs7322849	T	C	T	C	0.112428	0.0560143		0.0908803	FALSE	FALSE	FALSE	TBI	13	112205515	0.042778	0.0276495	outcome	TRUE	reported	textfile	ebi-a-GCST90016970	13	112859829	0.0201813	1.08368e-08	14306	genus Bifidobacteriumgenus Bifidobacterium|| id:ebi-a-GCST90016970	TRUE	reported	igd	2	TRUE	31.0349
rs75344046	C	T	C	T	0.232354	0.00548401		0.0472991	FALSE	FALSE	FALSE	TBI	21	30489472	0.883094	0.0372939	outcome	TRUE	reported	textfile	ebi-a-GCST90016970	21	31861790	0.0505979	4.86351e-06	14306	genus Bifidobacteriumgenus Bifidobacterium|| id:ebi-a-GCST90016970	TRUE	reported	igd	2	TRUE	21.088
rs857444	C	T	C	T	0.0558234	-0.0348334		0.370152	FALSE	FALSE	FALSE	TBI	6	14617360	0.0338384	0.0164154	outcome	TRUE	reported	textfile	ebi-a-GCST90016970	6	14617591	0.0121219	3.571e-06	14306	genus Bifidobacteriumgenus Bifidobacterium|| id:ebi-a-GCST90016970	TRUE	reported	igd	2	TRUE	21.2076
rs11069458	C	T	C	T	0.0680947	0.0198435		0.8135	FALSE	FALSE	FALSE	TBI	13	101750335	0.329727	0.0203594	outcome	TRUE	reported	textfile	ebi-a-GCST90016971	13	102402685	0.015503	7.71543e-06	14306	genus Bilophilagenus Bilophila|| id:ebi-a-GCST90016971	TRUE	reported	igd	2	TRUE	19.2928
rs1241171	G	A	G	A	-0.0692654	-0.00481327		0.143795	FALSE	FALSE	FALSE	TBI	1	102834365	0.830325	0.022462	outcome	TRUE	reported	textfile	ebi-a-GCST90016971	1	103299921	0.0150148	4.24033e-06	14306	genus Bilophilagenus Bilophila|| id:ebi-a-GCST90016971	TRUE	reported	igd	2	TRUE	21.2811
rs1571225	T	C	T	C	-0.0826826	0.00774028		0.834641	FALSE	FALSE	FALSE	TBI	9	4940871	0.715244	0.0212166	outcome	TRUE	reported	textfile	ebi-a-GCST90016971	9	4940871	0.0170621	1.1229e-06	14306	genus Bilophilagenus Bilophila|| id:ebi-a-GCST90016971	TRUE	reported	igd	2	TRUE	23.4835
rs1969927	A	G	A	G	-0.0564589	0.0239418		0.664948	FALSE	FALSE	FALSE	TBI	12	100393069	0.154306	0.0168073	outcome	TRUE	reported	textfile	ebi-a-GCST90016971	12	100786847	0.0126935	9.07215e-06	14306	genus Bilophilagenus Bilophila|| id:ebi-a-GCST90016971	TRUE	reported	igd	2	TRUE	19.7835
rs2728491	T	G	T	G	0.0627416	-0.0299297		0.761663	FALSE	FALSE	FALSE	TBI	7	47172134	0.106916	0.0185644	outcome	TRUE	reported	textfile	ebi-a-GCST90016971	7	47211732	0.0139456	6.33257e-06	14306	genus Bilophilagenus Bilophila|| id:ebi-a-GCST90016971	TRUE	reported	igd	2	TRUE	20.2412
rs3827020	C	T	C	T	0.0766479	-0.0353017		0.195951	FALSE	FALSE	FALSE	TBI	20	63349639	0.0768635	0.0199537	outcome	TRUE	reported	textfile	ebi-a-GCST90016971	20	61980991	0.0160642	1.78875e-06	14306	genus Bilophilagenus Bilophila|| id:ebi-a-GCST90016971	TRUE	reported	igd	2	TRUE	22.7658
rs4798126	G	A	G	A	0.073288	0.0385615		0.197141	FALSE	FALSE	FALSE	TBI	18	3765773	0.0522565	0.0198667	outcome	TRUE	reported	textfile	ebi-a-GCST90016971	18	3765773	0.016799	7.14661e-06	14306	genus Bilophilagenus Bilophila|| id:ebi-a-GCST90016971	TRUE	reported	igd	2	TRUE	19.0326
rs542415	T	C	T	C	-0.0613623	-0.000335099		0.390332	FALSE	FALSE	FALSE	TBI	15	49719357	0.983517	0.0162194	outcome	TRUE	reported	textfile	ebi-a-GCST90016971	15	50011554	0.0133436	4.70945e-06	14306	genus Bilophilagenus Bilophila|| id:ebi-a-GCST90016971	TRUE	reported	igd	2	TRUE	21.1474
rs60178956	G	A	G	A	-0.0624818	-0.00716385		0.227388	FALSE	FALSE	FALSE	TBI	8	89866110	0.705342	0.018946	outcome	TRUE	reported	textfile	ebi-a-GCST90016971	8	90878338	0.0141485	8.0562e-06	14306	genus Bilophilagenus Bilophila|| id:ebi-a-GCST90016971	TRUE	reported	igd	2	TRUE	19.5023
rs6793291	A	C	A	C	-0.112729	-0.0209238		0.947802	FALSE	FALSE	FALSE	TBI	3	194698802	0.563488	0.0362211	outcome	TRUE	reported	textfile	ebi-a-GCST90016971	3	194419531	0.0241633	3.11322e-06	14306	genus Bilophilagenus Bilophila|| id:ebi-a-GCST90016971	TRUE	reported	igd	2	TRUE	21.765
rs72676854	T	C	T	C	0.123209	0.0196586		0.0519995	FALSE	FALSE	FALSE	TBI	8	108978710	0.588714	0.0363575	outcome	TRUE	reported	textfile	ebi-a-GCST90016971	8	109990939	0.026882	5.62264e-06	14306	genus Bilophilagenus Bilophila|| id:ebi-a-GCST90016971	TRUE	reported	igd	2	TRUE	21.0069
rs7802841	A	C	A	C	-0.0670097	0.0193401		0.697342	FALSE	FALSE	FALSE	TBI	7	138899094	0.260916	0.017203	outcome	TRUE	reported	textfile	ebi-a-GCST90016971	7	138583840	0.0137701	1.76954e-06	14306	genus Bilophilagenus Bilophila|| id:ebi-a-GCST90016971	TRUE	reported	igd	2	TRUE	23.6811
rs9899990	A	G	A	G	-0.102702	-0.0337159		0.084182	FALSE	FALSE	FALSE	TBI	17	9218262	0.239334	0.0286541	outcome	TRUE	reported	textfile	ebi-a-GCST90016971	17	9121579	0.0233878	9.06692e-06	14306	genus Bilophilagenus Bilophila|| id:ebi-a-GCST90016971	TRUE	reported	igd	2	TRUE	19.2832
rs115043014	G	A	G	A	-0.206605	0.0638857		0.0170693	FALSE	FALSE	FALSE	TBI	1	175788175	0.300865	0.0617504	outcome	TRUE	reported	textfile	ebi-a-GCST90016972	1	175757311	0.043992	5.18597e-06	14306	genus Blautiagenus Blautia|| id:ebi-a-GCST90016972	TRUE	reported	igd	2	TRUE	22.0564
rs2788271	G	T	G	T	0.0575596	-0.0538135		0.828243	FALSE	FALSE	FALSE	TBI	1	218944401	0.0092306	0.0206705	outcome	TRUE	reported	textfile	ebi-a-GCST90016972	1	219117743	0.0133492	7.16391e-06	14306	genus Blautiagenus Blautia|| id:ebi-a-GCST90016972	TRUE	reported	igd	2	TRUE	18.592
rs10084203	G	A	G	A	-0.0549699	-0.05703		0.86963	FALSE	FALSE	FALSE	TBI	2	190439423	0.0156264	0.0235902	outcome	TRUE	reported	textfile	ebi-a-GCST90016973	2	191304149	0.0123563	8.58638e-06	14306	genus Butyricicoccusgenus Butyricicoccus|| id:ebi-a-GCST90016973	TRUE	reported	igd	2	TRUE	19.7912
rs12034718	G	A	G	A	-0.0701199	-0.0116228		0.776223	FALSE	FALSE	FALSE	TBI	1	66913912	0.540137	0.0189727	outcome	TRUE	reported	textfile	ebi-a-GCST90016973	1	67379595	0.0158213	9.57679e-06	14306	genus Butyricicoccusgenus Butyricicoccus|| id:ebi-a-GCST90016973	TRUE	reported	igd	2	TRUE	19.6426
rs12585793	T	C	T	C	-0.262206	-0.0614058		0.0287925	FALSE	FALSE	FALSE	TBI	13	26444103	0.199635	0.0478763	outcome	TRUE	reported	textfile	ebi-a-GCST90016973	13	27018240	0.0564729	5.79189e-06	14306	genus Butyricicoccusgenus Butyricicoccus|| id:ebi-a-GCST90016973	TRUE	reported	igd	2	TRUE	21.5578
rs2017189	T	G	T	G	0.0506956	-0.00886303		0.527878	FALSE	FALSE	FALSE	TBI	4	7458426	0.575415	0.0158242	outcome	TRUE	reported	textfile	ebi-a-GCST90016973	4	7460153	0.011024	3.87258e-06	14306	genus Butyricicoccusgenus Butyricicoccus|| id:ebi-a-GCST90016973	TRUE	reported	igd	2	TRUE	21.1477
rs4962426	T	G	T	G	-0.0614216	0.00463195		0.804294	FALSE	FALSE	FALSE	TBI	10	125219639	0.81681	0.0199955	outcome	TRUE	reported	textfile	ebi-a-GCST90016973	10	126908208	0.0135979	7.38482e-06	14306	genus Butyricicoccusgenus Butyricicoccus|| id:ebi-a-GCST90016973	TRUE	reported	igd	2	TRUE	20.4032
rs56221232	T	C	T	C	0.0828027	0.032622		0.100829	FALSE	FALSE	FALSE	TBI	2	152596896	0.21516	0.0263187	outcome	TRUE	reported	textfile	ebi-a-GCST90016973	2	153453410	0.0167401	7.61939e-07	14306	genus Butyricicoccusgenus Butyricicoccus|| id:ebi-a-GCST90016973	TRUE	reported	igd	2	TRUE	24.4666
rs62478070	T	G	T	G	0.224039	0.021474		0.0259462	FALSE	FALSE	FALSE	TBI	7	157895458	0.668552	0.0501569	outcome	TRUE	reported	textfile	ebi-a-GCST90016973	7	157688150	0.0494959	5.93772e-06	14306	genus Butyricicoccusgenus Butyricicoccus|| id:ebi-a-GCST90016973	TRUE	reported	igd	2	TRUE	20.4884
rs7322368	C	T	C	T	-0.0815733	-0.0364265		0.909843	FALSE	FALSE	FALSE	TBI	13	99561736	0.187031	0.0276081	outcome	TRUE	reported	textfile	ebi-a-GCST90016973	13	100213990	0.0183167	5.51785e-06	14306	genus Butyricicoccusgenus Butyricicoccus|| id:ebi-a-GCST90016973	TRUE	reported	igd	2	TRUE	19.8336
rs11228830	A	G	A	G	0.135265	0.0268455		0.0853056	FALSE	FALSE	FALSE	TBI	11	56897486	0.347095	0.0285518	outcome	TRUE	reported	textfile	ebi-a-GCST90016974	11	56664962	0.0298411	6.55164e-06	14306	genus Butyricimonasgenus Butyricimonas|| id:ebi-a-GCST90016974	TRUE	reported	igd	2	TRUE	20.5467
rs113054641	G	A	G	A	-0.144881	0.0502364		0.044467	FALSE	FALSE	FALSE	TBI	21	15178069	0.192801	0.0385741	outcome	TRUE	reported	textfile	ebi-a-GCST90016974	21	16550389	0.0274574	1.73696e-07	14306	genus Butyricimonasgenus Butyricimonas|| id:ebi-a-GCST90016974	TRUE	reported	igd	2	TRUE	27.8422
rs12304031	G	A	G	A	-0.0862781	-0.00937272		0.123849	FALSE	FALSE	FALSE	TBI	12	128954226	0.697937	0.0241498	outcome	TRUE	reported	textfile	ebi-a-GCST90016974	12	129438771	0.0196846	6.7007e-06	14306	genus Butyricimonasgenus Butyricimonas|| id:ebi-a-GCST90016974	TRUE	reported	igd	2	TRUE	19.2109
rs12458763	A	C	A	C	0.122037	-0.0276023		0.0450481	FALSE	FALSE	FALSE	TBI	18	36511655	0.470747	0.0382693	outcome	TRUE	reported	textfile	ebi-a-GCST90016974	18	34091618	0.0269587	6.36649e-06	14306	genus Butyricimonasgenus Butyricimonas|| id:ebi-a-GCST90016974	TRUE	reported	igd	2	TRUE	20.492
rs1862649	G	A	G	A	0.113124	-0.0587617		0.0686975	FALSE	FALSE	FALSE	TBI	16	22161545	0.0611041	0.0313773	outcome	TRUE	reported	textfile	ebi-a-GCST90016974	16	22172866	0.0248176	4.76255e-06	14306	genus Butyricimonasgenus Butyricimonas|| id:ebi-a-GCST90016974	TRUE	reported	igd	2	TRUE	20.7773
rs2114713	G	T	G	T	0.062721	-0.000314751		0.448292	FALSE	FALSE	FALSE	TBI	15	80236031	0.984228	0.0159218	outcome	TRUE	reported	textfile	ebi-a-GCST90016974	15	80528373	0.0138998	6.87717e-06	14306	genus Butyricimonasgenus Butyricimonas|| id:ebi-a-GCST90016974	TRUE	reported	igd	2	TRUE	20.3615
rs62130338	A	G	A	G	0.0732608	-0.0342007		0.65392	FALSE	FALSE	FALSE	TBI	19	48659244	0.040306	0.0166784	outcome	TRUE	reported	textfile	ebi-a-GCST90016974	19	49162501	0.0158324	3.89807e-06	14306	genus Butyricimonasgenus Butyricimonas|| id:ebi-a-GCST90016974	TRUE	reported	igd	2	TRUE	21.4116
rs62390301	T	C	T	C	-0.0872983	-0.0401084		0.199327	FALSE	FALSE	FALSE	TBI	5	160440640	0.0426825	0.019789	outcome	TRUE	reported	textfile	ebi-a-GCST90016974	5	159867647	0.0174893	7.41908e-07	14306	genus Butyricimonasgenus Butyricimonas|| id:ebi-a-GCST90016974	TRUE	reported	igd	2	TRUE	24.9153
rs7083431	A	C	A	C	0.0703539	-0.00209874		0.27368	FALSE	FALSE	FALSE	TBI	10	70951399	0.906059	0.0177843	outcome	TRUE	reported	textfile	ebi-a-GCST90016974	10	72711156	0.0144439	8.85462e-07	14306	genus Butyricimonasgenus Butyricimonas|| id:ebi-a-GCST90016974	TRUE	reported	igd	2	TRUE	23.7251
rs71428626	G	T	G	T	-0.133188	-0.00423965		0.0318596	FALSE	FALSE	FALSE	TBI	2	82866140	0.925364	0.0452569	outcome	TRUE	reported	textfile	ebi-a-GCST90016974	2	83093264	0.0289905	4.80408e-06	14306	genus Butyricimonasgenus Butyricimonas|| id:ebi-a-GCST90016974	TRUE	reported	igd	2	TRUE	21.1066
rs72814525	A	G	A	G	0.0664154	-0.00149991		0.244168	FALSE	FALSE	FALSE	TBI	10	70683314	0.935259	0.0184649	outcome	TRUE	reported	textfile	ebi-a-GCST90016974	10	72443070	0.0149766	8.24594e-06	14306	genus Butyricimonasgenus Butyricimonas|| id:ebi-a-GCST90016974	TRUE	reported	igd	2	TRUE	19.6658
rs78453362	A	G	A	G	-0.14948	-0.0539464		0.0248612	FALSE	FALSE	FALSE	TBI	3	78690859	0.295473	0.0515647	outcome	TRUE	reported	textfile	ebi-a-GCST90016974	3	78740009	0.0327073	4.05807e-06	14306	genus Butyricimonasgenus Butyricimonas|| id:ebi-a-GCST90016974	TRUE	reported	igd	2	TRUE	20.887
rs9657374	C	T	C	T	0.0680719	0.0459217		0.294111	FALSE	FALSE	FALSE	TBI	8	4976884	0.00754936	0.0171889	outcome	TRUE	reported	textfile	ebi-a-GCST90016974	8	4834406	0.0148172	4.5036e-06	14306	genus Butyricimonasgenus Butyricimonas|| id:ebi-a-GCST90016974	TRUE	reported	igd	2	TRUE	21.1059
rs1007475	G	T	G	T	0.118065	-0.00387281		0.277335	FALSE	FALSE	FALSE	TBI	6	148082269	0.827141	0.0177351	outcome	TRUE	reported	textfile	ebi-a-GCST90016975	6	148403405	0.0261271	7.92319e-06	14306	genus Butyrivibriogenus Butyrivibrio|| id:ebi-a-GCST90016975	TRUE	reported	igd	2	TRUE	20.4202
rs11761679	T	C	T	C	0.154775	-0.0245367		0.140207	FALSE	FALSE	FALSE	TBI	7	150899841	0.282843	0.022847	outcome	TRUE	reported	textfile	ebi-a-GCST90016975	7	150596929	0.0321539	2.20232e-06	14306	genus Butyrivibriogenus Butyrivibrio|| id:ebi-a-GCST90016975	TRUE	reported	igd	2	TRUE	23.1704
rs142855850	A	G	A	G	0.205013	0.034671		0.0967729	FALSE	FALSE	FALSE	TBI	10	22298971	0.198142	0.0269423	outcome	TRUE	reported	textfile	ebi-a-GCST90016975	10	22587900	0.0457138	6.85536e-06	14306	genus Butyrivibriogenus Butyrivibrio|| id:ebi-a-GCST90016975	TRUE	reported	igd	2	TRUE	20.1126
rs16934069	T	C	T	C	-0.133784	-0.0309333		0.179718	FALSE	FALSE	FALSE	TBI	9	116930885	0.135891	0.0207429	outcome	TRUE	reported	textfile	ebi-a-GCST90016975	9	119693164	0.0299444	8.85911e-06	14306	genus Butyrivibriogenus Butyrivibrio|| id:ebi-a-GCST90016975	TRUE	reported	igd	2	TRUE	19.9608
rs16941336	C	T	C	T	0.127488	0.0127939		0.230949	FALSE	FALSE	FALSE	TBI	17	20672384	0.497488	0.0188576	outcome	TRUE	reported	textfile	ebi-a-GCST90016975	17	20575697	0.0267936	1.53183e-06	14306	genus Butyrivibriogenus Butyrivibrio|| id:ebi-a-GCST90016975	TRUE	reported	igd	2	TRUE	22.64
rs17163238	G	A	G	A	0.140987	0.00616948		0.192217	FALSE	FALSE	FALSE	TBI	5	129640328	0.758026	0.020026	outcome	TRUE	reported	textfile	ebi-a-GCST90016975	5	128976021	0.0309117	5.51201e-06	14306	genus Butyrivibriogenus Butyrivibrio|| id:ebi-a-GCST90016975	TRUE	reported	igd	2	TRUE	20.8023
rs4537857	T	C	T	C	-0.12459	-0.00821694		0.33332	FALSE	FALSE	FALSE	TBI	13	26718529	0.624547	0.0167892	outcome	TRUE	reported	textfile	ebi-a-GCST90016975	13	27292666	0.0260992	1.80194e-06	14306	genus Butyrivibriogenus Butyrivibrio|| id:ebi-a-GCST90016975	TRUE	reported	igd	2	TRUE	22.7883
rs486484	A	G	A	G	-0.108349	0.0547608		0.425551	FALSE	FALSE	FALSE	TBI	20	830864	0.000604477	0.0159671	outcome	TRUE	reported	textfile	ebi-a-GCST90016975	20	811507	0.0240008	6.61089e-06	14306	genus Butyrivibriogenus Butyrivibrio|| id:ebi-a-GCST90016975	TRUE	reported	igd	2	TRUE	20.3797
rs4928024	G	A	G	A	0.17471	0.00301688		0.814241	FALSE	FALSE	FALSE	TBI	3	54254476	0.882376	0.0203901	outcome	TRUE	reported	textfile	ebi-a-GCST90016975	3	54288503	0.0389333	8.18634e-06	14306	genus Butyrivibriogenus Butyrivibrio|| id:ebi-a-GCST90016975	TRUE	reported	igd	2	TRUE	20.1369
rs72723662	C	T	C	T	0.224078	-0.00122872		0.143953	FALSE	FALSE	FALSE	TBI	14	75599220	0.95736	0.022981	outcome	TRUE	reported	textfile	ebi-a-GCST90016975	14	76065563	0.0449336	7.86249e-07	14306	genus Butyrivibriogenus Butyrivibrio|| id:ebi-a-GCST90016975	TRUE	reported	igd	2	TRUE	24.8689
rs74622183	A	G	A	G	-0.201027	0.0119536		0.0885867	FALSE	FALSE	FALSE	TBI	14	33681771	0.667925	0.0278642	outcome	TRUE	reported	textfile	ebi-a-GCST90016975	14	34150977	0.0428204	2.45748e-06	14306	genus Butyrivibriogenus Butyrivibrio|| id:ebi-a-GCST90016975	TRUE	reported	igd	2	TRUE	22.0398
rs77356209	T	C	T	C	0.216874	-0.0189904		0.0460622	FALSE	FALSE	FALSE	TBI	18	10267736	0.614217	0.0376748	outcome	TRUE	reported	textfile	ebi-a-GCST90016975	18	10267733	0.0483299	6.66423e-06	14306	genus Butyrivibriogenus Butyrivibrio|| id:ebi-a-GCST90016975	TRUE	reported	igd	2	TRUE	20.1365
rs7752361	G	A	G	A	0.11923	0.0104539		0.519787	FALSE	FALSE	FALSE	TBI	6	111459502	0.509222	0.015838	outcome	TRUE	reported	textfile	ebi-a-GCST90016975	6	111780705	0.0239975	7.69113e-07	14306	genus Butyrivibriogenus Butyrivibrio|| id:ebi-a-GCST90016975	TRUE	reported	igd	2	TRUE	24.6853
rs7763512	A	G	A	G	-0.119846	-0.00698679		0.576254	FALSE	FALSE	FALSE	TBI	6	21959860	0.662383	0.0160018	outcome	TRUE	reported	textfile	ebi-a-GCST90016975	6	21960091	0.0253367	3.10656e-06	14306	genus Butyrivibriogenus Butyrivibrio|| id:ebi-a-GCST90016975	TRUE	reported	igd	2	TRUE	22.3742
rs9349693	G	A	G	A	-0.117973	-0.024944		0.708423	FALSE	FALSE	FALSE	TBI	6	54074926	0.150709	0.017358	outcome	TRUE	reported	textfile	ebi-a-GCST90016975	6	53939724	0.0259861	5.54958e-06	14306	genus Butyrivibriogenus Butyrivibrio|| id:ebi-a-GCST90016975	TRUE	reported	igd	2	TRUE	20.6102
rs10090365	G	A	G	A	0.0834413	-0.00504875		0.521337	FALSE	FALSE	FALSE	TBI	8	137625956	0.749318	0.0158001	outcome	TRUE	reported	textfile	ebi-a-GCST90016976	8	138638199	0.0180989	4.17311e-06	14306	genus Candidatus Soleaferreagenus Candidatus Soleaferrea|| id:ebi-a-GCST90016976	TRUE	reported	igd	2	TRUE	21.2548
rs10809135	C	T	C	T	-0.0834858	-0.0311769		0.556608	FALSE	FALSE	FALSE	TBI	9	10611282	0.0523311	0.0160673	outcome	TRUE	reported	textfile	ebi-a-GCST90016976	9	10611282	0.0182426	5.4718e-06	14306	genus Candidatus Soleaferreagenus Candidatus Soleaferrea|| id:ebi-a-GCST90016976	TRUE	reported	igd	2	TRUE	20.9436
rs36155147	T	C	T	C	-0.104966	-0.00342276		0.660968	FALSE	FALSE	FALSE	TBI	7	312402	0.840542	0.0170117	outcome	TRUE	reported	textfile	ebi-a-GCST90016976	7	352368	0.0240995	5.4114e-06	14306	genus Candidatus Soleaferreagenus Candidatus Soleaferrea|| id:ebi-a-GCST90016976	TRUE	reported	igd	2	TRUE	18.9706
rs4294381	C	T	C	T	-0.112197	0.00388019		0.842682	FALSE	FALSE	FALSE	TBI	1	224500405	0.858798	0.0218105	outcome	TRUE	reported	textfile	ebi-a-GCST90016976	1	224688107	0.023186	1.36848e-06	14306	genus Candidatus Soleaferreagenus Candidatus Soleaferrea|| id:ebi-a-GCST90016976	TRUE	reported	igd	2	TRUE	23.4159
rs4678258	T	C	T	C	0.0986136	0.00430367		0.24258	FALSE	FALSE	FALSE	TBI	3	138226350	0.816228	0.0185184	outcome	TRUE	reported	textfile	ebi-a-GCST90016976	3	137945192	0.0215646	5.53184e-06	14306	genus Candidatus Soleaferreagenus Candidatus Soleaferrea|| id:ebi-a-GCST90016976	TRUE	reported	igd	2	TRUE	20.9118
rs6489992	A	G	A	G	-0.0840437	0.0125119		0.370834	FALSE	FALSE	FALSE	TBI	12	114914964	0.444358	0.0163585	outcome	TRUE	reported	textfile	ebi-a-GCST90016976	12	115352769	0.0187031	7.88787e-06	14306	genus Candidatus Soleaferreagenus Candidatus Soleaferrea|| id:ebi-a-GCST90016976	TRUE	reported	igd	2	TRUE	20.1922
rs6494306	A	G	A	G	-0.0969304	-0.00752003		0.325615	FALSE	FALSE	FALSE	TBI	15	62102341	0.656115	0.0168882	outcome	TRUE	reported	textfile	ebi-a-GCST90016976	15	62394540	0.0214221	5.80056e-06	14306	genus Candidatus Soleaferreagenus Candidatus Soleaferrea|| id:ebi-a-GCST90016976	TRUE	reported	igd	2	TRUE	20.4737
rs7400877	C	T	C	T	0.0951085	0.00263179		0.786873	FALSE	FALSE	FALSE	TBI	14	75937199	0.891665	0.0193234	outcome	TRUE	reported	textfile	ebi-a-GCST90016976	14	76403542	0.0212799	9.29458e-06	14306	genus Candidatus Soleaferreagenus Candidatus Soleaferrea|| id:ebi-a-GCST90016976	TRUE	reported	igd	2	TRUE	19.9756
rs830151	A	G	A	G	-0.194561	-0.0185105		0.934842	FALSE	FALSE	FALSE	TBI	19	47482496	0.563261	0.0320248	outcome	TRUE	reported	textfile	ebi-a-GCST90016976	19	47985753	0.0347932	4.25608e-08	14306	genus Candidatus Soleaferreagenus Candidatus Soleaferrea|| id:ebi-a-GCST90016976	TRUE	reported	igd	2	TRUE	31.2696
rs9973954	G	A	G	A	-0.0892075	-0.00380947		0.643172	FALSE	FALSE	FALSE	TBI	2	19686146	0.818243	0.016577	outcome	TRUE	reported	textfile	ebi-a-GCST90016976	2	19885907	0.0195401	5.94799e-06	14306	genus Candidatus Soleaferreagenus Candidatus Soleaferrea|| id:ebi-a-GCST90016976	TRUE	reported	igd	2	TRUE	20.8425
rs12404911	C	T	C	T	0.140717	-0.00275448		0.185562	FALSE	FALSE	FALSE	TBI	1	239955143	0.892409	0.0203648	outcome	TRUE	reported	textfile	ebi-a-GCST90016977	1	240118443	0.0304142	2.79892e-06	14306	genus Catenibacteriumgenus Catenibacterium|| id:ebi-a-GCST90016977	TRUE	reported	igd	2	TRUE	21.4062
rs212393	A	G	A	G	0.135254	-0.0319934		0.79267	FALSE	FALSE	FALSE	TBI	6	159064710	0.101755	0.019551	outcome	TRUE	reported	textfile	ebi-a-GCST90016977	6	159485742	0.0286209	3.62485e-06	14306	genus Catenibacteriumgenus Catenibacterium|| id:ebi-a-GCST90016977	TRUE	reported	igd	2	TRUE	22.3323
rs73128290	A	G	A	G	0.129726	0.0135337		0.30024	FALSE	FALSE	FALSE	TBI	7	57296613	0.432429	0.0172395	outcome	TRUE	reported	textfile	ebi-a-GCST90016977	7	57364320	0.0284563	4.29368e-06	14306	genus Catenibacteriumgenus Catenibacterium|| id:ebi-a-GCST90016977	TRUE	reported	igd	2	TRUE	20.7825
rs7742829	C	T	C	T	0.11411	0.0137556		0.437254	FALSE	FALSE	FALSE	TBI	6	104641790	0.388111	0.0159384	outcome	TRUE	reported	textfile	ebi-a-GCST90016977	6	105089665	0.0251099	5.60725e-06	14306	genus Catenibacteriumgenus Catenibacterium|| id:ebi-a-GCST90016977	TRUE	reported	igd	2	TRUE	20.6518
rs10461257	A	G	A	G	-0.0551969	-0.0247053		0.352548	FALSE	FALSE	FALSE	TBI	4	155209852	0.140515	0.0167621	outcome	TRUE	reported	textfile	ebi-a-GCST90016978	4	156131004	0.0122069	6.50744e-06	14306	genus Christensenellaceae R 7groupgenus Christensenellaceae R 7group|| id:ebi-a-GCST90016978	TRUE	reported	igd	2	TRUE	20.4465
rs17081797	A	G	A	G	-0.0904325	-0.00672613		0.06435	FALSE	FALSE	FALSE	TBI	18	69888324	0.834615	0.0322154	outcome	TRUE	reported	textfile	ebi-a-GCST90016978	18	67555560	0.0204253	3.34033e-06	14306	genus Christensenellaceae R 7groupgenus Christensenellaceae R 7group|| id:ebi-a-GCST90016978	TRUE	reported	igd	2	TRUE	19.6025
rs60954665	T	G	T	G	0.049815	-0.00633874		0.496178	FALSE	FALSE	FALSE	TBI	19	35392834	0.688004	0.0157851	outcome	TRUE	reported	textfile	ebi-a-GCST90016978	19	35883736	0.0110787	7.13181e-06	14306	genus Christensenellaceae R 7groupgenus Christensenellaceae R 7group|| id:ebi-a-GCST90016978	TRUE	reported	igd	2	TRUE	20.2182
rs62132810	A	G	A	G	-0.0828853	0.0286099		0.143739	FALSE	FALSE	FALSE	TBI	19	48775970	0.208452	0.0227454	outcome	TRUE	reported	textfile	ebi-a-GCST90016978	19	49279227	0.0179623	5.66709e-06	14306	genus Christensenellaceae R 7groupgenus Christensenellaceae R 7group|| id:ebi-a-GCST90016978	TRUE	reported	igd	2	TRUE	21.2927
rs62190261	A	C	A	C	0.0958394	0.0201426		0.0869565	FALSE	FALSE	FALSE	TBI	2	230078383	0.477116	0.028332	outcome	TRUE	reported	textfile	ebi-a-GCST90016978	2	230943099	0.0214723	8.74017e-06	14306	genus Christensenellaceae R 7groupgenus Christensenellaceae R 7group|| id:ebi-a-GCST90016978	TRUE	reported	igd	2	TRUE	19.9219
rs62467127	C	T	C	T	0.114108	-0.00348155		0.0245517	FALSE	FALSE	FALSE	TBI	7	118456871	0.945337	0.0507787	outcome	TRUE	reported	textfile	ebi-a-GCST90016978	7	118096925	0.0251983	3.25364e-06	14306	genus Christensenellaceae R 7groupgenus Christensenellaceae R 7group|| id:ebi-a-GCST90016978	TRUE	reported	igd	2	TRUE	20.5064
rs73952017	C	T	C	T	-0.0862164	-0.0283854		0.103062	FALSE	FALSE	FALSE	TBI	18	1779608	0.275047	0.0260055	outcome	TRUE	reported	textfile	ebi-a-GCST90016978	18	1779609	0.0194354	8.45766e-06	14306	genus Christensenellaceae R 7groupgenus Christensenellaceae R 7group|| id:ebi-a-GCST90016978	TRUE	reported	igd	2	TRUE	19.6785
rs78521377	C	T	C	T	0.124992	-0.0297703		0.030214	FALSE	FALSE	FALSE	TBI	10	124759805	0.519714	0.0462425	outcome	TRUE	reported	textfile	ebi-a-GCST90016978	10	126448374	0.0274797	5.60673e-06	14306	genus Christensenellaceae R 7groupgenus Christensenellaceae R 7group|| id:ebi-a-GCST90016978	TRUE	reported	igd	2	TRUE	20.689
rs892686	A	G	A	G	0.0514099	-0.00287833		0.472458	FALSE	FALSE	FALSE	TBI	9	80428461	0.856271	0.0158916	outcome	TRUE	reported	textfile	ebi-a-GCST90016978	9	83043376	0.011136	3.96862e-06	14306	genus Christensenellaceae R 7groupgenus Christensenellaceae R 7group|| id:ebi-a-GCST90016978	TRUE	reported	igd	2	TRUE	21.3125
rs10506058	A	G	A	G	0.0997048	0.000505037		0.42215	FALSE	FALSE	FALSE	TBI	12	30115552	0.974822	0.0160017	outcome	TRUE	reported	textfile	ebi-a-GCST90016979	12	30268485	0.0221926	8.92442e-06	14306	genus Clostridium innocuum groupgenus Clostridium innocuum group|| id:ebi-a-GCST90016979	TRUE	reported	igd	2	TRUE	20.1844
rs1942371	G	A	G	A	-0.157938	-0.033852		0.123517	FALSE	FALSE	FALSE	TBI	18	71607072	0.160744	0.0241356	outcome	TRUE	reported	textfile	ebi-a-GCST90016979	18	69274308	0.034187	4.0634e-06	14306	genus Clostridium innocuum groupgenus Clostridium innocuum group|| id:ebi-a-GCST90016979	TRUE	reported	igd	2	TRUE	21.3428
rs40656	C	T	C	T	0.142664	-0.0264952		0.206052	FALSE	FALSE	FALSE	TBI	5	9368046	0.179321	0.0197306	outcome	TRUE	reported	textfile	ebi-a-GCST90016979	5	9368158	0.0311021	8.61529e-06	14306	genus Clostridium innocuum groupgenus Clostridium innocuum group|| id:ebi-a-GCST90016979	TRUE	reported	igd	2	TRUE	21.0402
rs4869133	G	A	G	A	-0.180591	0.0188847		0.176631	FALSE	FALSE	FALSE	TBI	5	96381915	0.364146	0.0208098	outcome	TRUE	reported	textfile	ebi-a-GCST90016979	5	95717619	0.0409505	7.24453e-06	14306	genus Clostridium innocuum groupgenus Clostridium innocuum group|| id:ebi-a-GCST90016979	TRUE	reported	igd	2	TRUE	19.4479
rs61267978	T	C	T	C	0.14708	0.0225382		0.121709	FALSE	FALSE	FALSE	TBI	18	6348228	0.352739	0.0242531	outcome	TRUE	reported	textfile	ebi-a-GCST90016979	18	6348227	0.0320875	5.58509e-06	14306	genus Clostridium innocuum groupgenus Clostridium innocuum group|| id:ebi-a-GCST90016979	TRUE	reported	igd	2	TRUE	21.0105
rs6577484	G	A	G	A	0.160425	0.0104573		0.106288	FALSE	FALSE	FALSE	TBI	1	8359360	0.687138	0.0259653	outcome	TRUE	reported	textfile	ebi-a-GCST90016979	1	8419420	0.0360857	8.40601e-06	14306	genus Clostridium innocuum groupgenus Clostridium innocuum group|| id:ebi-a-GCST90016979	TRUE	reported	igd	2	TRUE	19.764
rs6890185	C	T	C	T	-0.113424	-0.009823		0.676667	FALSE	FALSE	FALSE	TBI	5	71890799	0.561798	0.0169311	outcome	TRUE	reported	textfile	ebi-a-GCST90016979	5	71186626	0.0233137	1.12243e-06	14306	genus Clostridium innocuum groupgenus Clostridium innocuum group|| id:ebi-a-GCST90016979	TRUE	reported	igd	2	TRUE	23.6694
rs77845139	A	G	A	G	-0.114993	0.0123414		0.251682	FALSE	FALSE	FALSE	TBI	15	59412009	0.498771	0.0182451	outcome	TRUE	reported	textfile	ebi-a-GCST90016979	15	59704208	0.0257186	8.40621e-06	14306	genus Clostridium innocuum groupgenus Clostridium innocuum group|| id:ebi-a-GCST90016979	TRUE	reported	igd	2	TRUE	19.9916
rs11264403	G	A	G	A	-0.139061	0.0352559		0.0757129	FALSE	FALSE	FALSE	TBI	1	155706701	0.240061	0.0300093	outcome	TRUE	reported	textfile	ebi-a-GCST90016980	1	155676492	0.0334454	7.7555e-06	14306	genus Clostridium sensustricto1genus Clostridium sensustricto1|| id:ebi-a-GCST90016980	TRUE	reported	igd	2	TRUE	17.2877
rs115807074	A	G	A	G	-0.22736	0.0260525		0.0110075	FALSE	FALSE	FALSE	TBI	5	85701313	0.735313	0.0770631	outcome	TRUE	reported	textfile	ebi-a-GCST90016980	5	84997131	0.0492575	4.31688e-06	14306	genus Clostridium sensustricto1genus Clostridium sensustricto1|| id:ebi-a-GCST90016980	TRUE	reported	igd	2	TRUE	21.3051
rs116847295	C	T	C	T	0.110021	-0.0050328		0.127709	FALSE	FALSE	FALSE	TBI	12	43091212	0.832057	0.0237325	outcome	TRUE	reported	textfile	ebi-a-GCST90016980	12	43485015	0.0246032	4.58121e-06	14306	genus Clostridium sensustricto1genus Clostridium sensustricto1|| id:ebi-a-GCST90016980	TRUE	reported	igd	2	TRUE	19.9971
rs12341505	G	A	G	A	0.0810718	0.00390162		0.0930618	FALSE	FALSE	FALSE	TBI	9	133845759	0.886338	0.0272956	outcome	TRUE	reported	textfile	ebi-a-GCST90016980	9	136710881	0.0180121	4.8217e-06	14306	genus Clostridium sensustricto1genus Clostridium sensustricto1|| id:ebi-a-GCST90016980	TRUE	reported	igd	2	TRUE	20.2587
rs2795528	G	A	G	A	-0.184315	-0.0141336		0.0557245	FALSE	FALSE	FALSE	TBI	10	42774816	0.681784	0.0344698	outcome	TRUE	reported	textfile	ebi-a-GCST90016980	10	43270264	0.0392204	2.72038e-06	14306	genus Clostridium sensustricto1genus Clostridium sensustricto1|| id:ebi-a-GCST90016980	TRUE	reported	igd	2	TRUE	22.085
rs2817172	C	T	C	T	0.058139	0.000593452		0.39765	FALSE	FALSE	FALSE	TBI	1	3124955	0.970675	0.0161431	outcome	TRUE	reported	textfile	ebi-a-GCST90016980	1	3041519	0.0124492	2.76656e-06	14306	genus Clostridium sensustricto1genus Clostridium sensustricto1|| id:ebi-a-GCST90016980	TRUE	reported	igd	2	TRUE	21.8098
rs550843	T	C	T	C	-0.0783246	0.0107218		0.280912	FALSE	FALSE	FALSE	TBI	6	165309343	0.544306	0.0176836	outcome	TRUE	reported	textfile	ebi-a-GCST90016980	6	165722832	0.0169209	2.05069e-06	14306	genus Clostridium sensustricto1genus Clostridium sensustricto1|| id:ebi-a-GCST90016980	TRUE	reported	igd	2	TRUE	21.4264
rs10890671	C	T	C	T	0.0537401	-0.00396737		0.437178	FALSE	FALSE	FALSE	TBI	11	107252473	0.803726	0.0159635	outcome	TRUE	reported	textfile	ebi-a-GCST90016981	11	107123199	0.0118848	6.52139e-06	14306	genus Collinsellagenus Collinsella|| id:ebi-a-GCST90016981	TRUE	reported	igd	2	TRUE	20.4462
rs11597285	G	T	G	T	-0.0537947	-0.0260333		0.397337	FALSE	FALSE	FALSE	TBI	10	8547850	0.107369	0.0161684	outcome	TRUE	reported	textfile	ebi-a-GCST90016981	10	8589813	0.0120548	9.37605e-06	14306	genus Collinsellagenus Collinsella|| id:ebi-a-GCST90016981	TRUE	reported	igd	2	TRUE	19.914
rs1496626	T	C	T	C	-0.0722307	0.00558284		0.134334	FALSE	FALSE	FALSE	TBI	19	31269935	0.809831	0.0231995	outcome	TRUE	reported	textfile	ebi-a-GCST90016981	19	31760841	0.01616	6.78172e-06	14306	genus Collinsellagenus Collinsella|| id:ebi-a-GCST90016981	TRUE	reported	igd	2	TRUE	19.9784
rs149807560	C	A	C	A	-0.104264	-0.03242		0.0688738	FALSE	FALSE	FALSE	TBI	19	56015274	0.299804	0.0312677	outcome	TRUE	reported	textfile	ebi-a-GCST90016981	19	56526640	0.0235841	7.09872e-06	14306	genus Collinsellagenus Collinsella|| id:ebi-a-GCST90016981	TRUE	reported	igd	2	TRUE	19.5448
rs2103510	G	A	G	A	0.0786551	-0.0138181		0.116066	FALSE	FALSE	FALSE	TBI	21	27983148	0.575993	0.0247083	outcome	TRUE	reported	textfile	ebi-a-GCST90016981	21	29355467	0.0168217	2.42477e-06	14306	genus Collinsellagenus Collinsella|| id:ebi-a-GCST90016981	TRUE	reported	igd	2	TRUE	21.8632
rs62448871	C	A	C	A	-0.0540309	-0.0112387		0.537013	FALSE	FALSE	FALSE	TBI	7	24425405	0.48239	0.0159989	outcome	TRUE	reported	textfile	ebi-a-GCST90016981	7	24465024	0.0120324	6.7825e-06	14306	genus Collinsellagenus Collinsella|| id:ebi-a-GCST90016981	TRUE	reported	igd	2	TRUE	20.1641
rs73052258	G	A	G	A	0.0930178	-0.031543		0.0768674	FALSE	FALSE	FALSE	TBI	2	194874587	0.287022	0.0296268	outcome	TRUE	reported	textfile	ebi-a-GCST90016981	2	195739311	0.0202658	1.71581e-06	14306	genus Collinsellagenus Collinsella|| id:ebi-a-GCST90016981	TRUE	reported	igd	2	TRUE	21.0671
rs75672793	A	G	A	G	-0.108908	-0.0720188		0.0461236	FALSE	FALSE	FALSE	TBI	4	148897142	0.0557327	0.0376446	outcome	TRUE	reported	textfile	ebi-a-GCST90016981	4	149818294	0.0240522	6.1355e-06	14306	genus Collinsellagenus Collinsella|| id:ebi-a-GCST90016981	TRUE	reported	igd	2	TRUE	20.5026
rs9541268	C	A	C	A	0.09597	-0.0352599		0.090025	FALSE	FALSE	FALSE	TBI	13	68035929	0.202633	0.0276747	outcome	TRUE	reported	textfile	ebi-a-GCST90016981	13	68610061	0.0197312	8.79427e-07	14306	genus Collinsellagenus Collinsella|| id:ebi-a-GCST90016981	TRUE	reported	igd	2	TRUE	23.6572
rs11532348	C	T	C	T	-0.103931	-0.00543705		0.150446	FALSE	FALSE	FALSE	TBI	12	97896018	0.806562	0.0222044	outcome	TRUE	reported	textfile	ebi-a-GCST90016982	12	98289796	0.0226826	5.71189e-06	14306	genus Coprobactergenus Coprobacter|| id:ebi-a-GCST90016982	TRUE	reported	igd	2	TRUE	20.9945
rs12684609	T	C	T	C	0.100827	0.0330952		0.19673	FALSE	FALSE	FALSE	TBI	9	134893022	0.0972747	0.0199584	outcome	TRUE	reported	textfile	ebi-a-GCST90016982	9	137784868	0.0220366	6.10183e-06	14306	genus Coprobactergenus Coprobacter|| id:ebi-a-GCST90016982	TRUE	reported	igd	2	TRUE	20.9346
rs12996055	A	C	A	C	0.0921817	0.0155351		0.26802	FALSE	FALSE	FALSE	TBI	2	136465888	0.388758	0.0180248	outcome	TRUE	reported	textfile	ebi-a-GCST90016982	2	137223458	0.0209405	8.07644e-06	14306	genus Coprobactergenus Coprobacter|| id:ebi-a-GCST90016982	TRUE	reported	igd	2	TRUE	19.3783
rs143662916	C	T	C	T	0.253264	0.0641528		0.0293053	FALSE	FALSE	FALSE	TBI	11	103679246	0.173465	0.0471312	outcome	TRUE	reported	textfile	ebi-a-GCST90016982	11	103549974	0.0540141	3.07249e-06	14306	genus Coprobactergenus Coprobacter|| id:ebi-a-GCST90016982	TRUE	reported	igd	2	TRUE	21.9853
rs189356	G	A	G	A	0.0781125	0.00176631		0.570126	FALSE	FALSE	FALSE	TBI	20	58999796	0.912323	0.0160414	outcome	TRUE	reported	textfile	ebi-a-GCST90016982	20	57574851	0.0171916	6.26297e-06	14306	genus Coprobactergenus Coprobacter|| id:ebi-a-GCST90016982	TRUE	reported	igd	2	TRUE	20.6447
rs213863	T	C	T	C	0.0887412	0.00151385		0.6405	FALSE	FALSE	FALSE	TBI	6	96787063	0.926729	0.0164619	outcome	TRUE	reported	textfile	ebi-a-GCST90016982	6	97234939	0.0188377	2.34882e-06	14306	genus Coprobactergenus Coprobacter|| id:ebi-a-GCST90016982	TRUE	reported	igd	2	TRUE	22.1919
rs28402691	T	C	T	C	0.110695	0.0385189		0.148409	FALSE	FALSE	FALSE	TBI	4	95468089	0.0839189	0.0222861	outcome	TRUE	reported	textfile	ebi-a-GCST90016982	4	96389240	0.0251199	9.55675e-06	14306	genus Coprobactergenus Coprobacter|| id:ebi-a-GCST90016982	TRUE	reported	igd	2	TRUE	19.4187
rs305411	A	G	A	G	0.129218	-0.0344965		0.103054	FALSE	FALSE	FALSE	TBI	1	87767445	0.187504	0.0261734	outcome	TRUE	reported	textfile	ebi-a-GCST90016982	1	88233128	0.0264518	1.00907e-06	14306	genus Coprobactergenus Coprobacter|| id:ebi-a-GCST90016982	TRUE	reported	igd	2	TRUE	23.8636
rs3828477	G	T	G	T	-0.0912179	-0.0174949		0.342574	FALSE	FALSE	FALSE	TBI	3	46442226	0.294275	0.016681	outcome	TRUE	reported	textfile	ebi-a-GCST90016982	3	46483717	0.019569	2.88975e-06	14306	genus Coprobactergenus Coprobacter|| id:ebi-a-GCST90016982	TRUE	reported	igd	2	TRUE	21.7282
rs72821405	T	C	T	C	-0.147365	0.0160043		0.0888904	FALSE	FALSE	FALSE	TBI	6	4714563	0.566732	0.027937	outcome	TRUE	reported	textfile	ebi-a-GCST90016982	6	4714797	0.0319978	4.75762e-06	14306	genus Coprobactergenus Coprobacter|| id:ebi-a-GCST90016982	TRUE	reported	igd	2	TRUE	21.2104
rs74919520	G	A	G	A	0.125703	-0.0231675		0.108451	FALSE	FALSE	FALSE	TBI	2	32017383	0.362527	0.0254431	outcome	TRUE	reported	textfile	ebi-a-GCST90016982	2	32242452	0.0276296	5.76328e-06	14306	genus Coprobactergenus Coprobacter|| id:ebi-a-GCST90016982	TRUE	reported	igd	2	TRUE	20.6987
rs1010560	C	A	C	A	0.0580232	0.00478541		0.267669	FALSE	FALSE	FALSE	TBI	1	29927454	0.788962	0.0178787	outcome	TRUE	reported	textfile	ebi-a-GCST90016983	1	30400301	0.0122722	1.95916e-06	14306	genus Coprococcus1genus Coprococcus1|| id:ebi-a-GCST90016983	TRUE	reported	igd	2	TRUE	22.3542
rs12794898	G	T	G	T	0.0903299	0.0215303		0.129256	FALSE	FALSE	FALSE	TBI	11	124684165	0.364736	0.0237543	outcome	TRUE	reported	textfile	ebi-a-GCST90016983	11	124554061	0.0197212	4.9153e-06	14306	genus Coprococcus1genus Coprococcus1|| id:ebi-a-GCST90016983	TRUE	reported	igd	2	TRUE	20.9796
rs1519491	T	C	T	C	0.0499197	-0.00716876		0.396725	FALSE	FALSE	FALSE	TBI	2	21856898	0.657902	0.0161892	outcome	TRUE	reported	textfile	ebi-a-GCST90016983	2	22079770	0.0113558	8.95282e-06	14306	genus Coprococcus1genus Coprococcus1|| id:ebi-a-GCST90016983	TRUE	reported	igd	2	TRUE	19.3245
rs1576241	A	G	A	G	-0.0510343	0.0181772		0.381241	FALSE	FALSE	FALSE	TBI	6	71819574	0.264609	0.0162942	outcome	TRUE	reported	textfile	ebi-a-GCST90016983	6	72529277	0.0109535	3.32859e-06	14306	genus Coprococcus1genus Coprococcus1|| id:ebi-a-GCST90016983	TRUE	reported	igd	2	TRUE	21.7079
rs2907920	G	A	G	A	-0.0561173	0.0150398		0.715473	FALSE	FALSE	FALSE	TBI	19	2600719	0.392048	0.0175717	outcome	TRUE	reported	textfile	ebi-a-GCST90016983	19	2600717	0.0126824	7.65332e-06	14306	genus Coprococcus1genus Coprococcus1|| id:ebi-a-GCST90016983	TRUE	reported	igd	2	TRUE	19.579
rs4277593	G	A	G	A	-0.0585649	0.0130144		0.409626	FALSE	FALSE	FALSE	TBI	20	4338773	0.417852	0.0160641	outcome	TRUE	reported	textfile	ebi-a-GCST90016983	20	4319420	0.0109914	1.1397e-07	14306	genus Coprococcus1genus Coprococcus1|| id:ebi-a-GCST90016983	TRUE	reported	igd	2	TRUE	28.3902
rs56405618	A	G	A	G	-0.08963	0.0422256		0.115574	FALSE	FALSE	FALSE	TBI	4	173547165	0.0888096	0.0248136	outcome	TRUE	reported	textfile	ebi-a-GCST90016983	4	174468316	0.0186508	1.57195e-06	14306	genus Coprococcus1genus Coprococcus1|| id:ebi-a-GCST90016983	TRUE	reported	igd	2	TRUE	23.0947
rs73031725	T	C	T	C	0.167591	0.042713		0.0311852	FALSE	FALSE	FALSE	TBI	11	134752388	0.351868	0.04588	outcome	TRUE	reported	textfile	ebi-a-GCST90016983	11	134622282	0.0355224	1.97916e-06	14306	genus Coprococcus1genus Coprococcus1|| id:ebi-a-GCST90016983	TRUE	reported	igd	2	TRUE	22.2585
rs73167075	T	C	T	C	0.0573137	0.00434478		0.211591	FALSE	FALSE	FALSE	TBI	3	165975355	0.82295	0.0194178	outcome	TRUE	reported	textfile	ebi-a-GCST90016983	3	165693143	0.0127573	8.5686e-06	14306	genus Coprococcus1genus Coprococcus1|| id:ebi-a-GCST90016983	TRUE	reported	igd	2	TRUE	20.1836
rs74101919	T	C	T	C	-0.0718988	-0.0484635		0.107691	FALSE	FALSE	FALSE	TBI	1	94958765	0.0579495	0.0255599	outcome	TRUE	reported	textfile	ebi-a-GCST90016983	1	95424321	0.0144651	1.0329e-06	14306	genus Coprococcus1genus Coprococcus1|| id:ebi-a-GCST90016983	TRUE	reported	igd	2	TRUE	24.7059
rs946513	T	C	T	C	-0.205899	-0.0534953		0.953453	FALSE	FALSE	FALSE	TBI	10	15871821	0.162814	0.0383295	outcome	TRUE	reported	textfile	ebi-a-GCST90016983	10	15913820	0.0460018	8.61847e-06	14306	genus Coprococcus1genus Coprococcus1|| id:ebi-a-GCST90016983	TRUE	reported	igd	2	TRUE	20.0336
rs10070053	A	G	A	G	0.0594312	-0.0380454		0.413021	FALSE	FALSE	FALSE	TBI	5	34794684	0.0177317	0.016045	outcome	TRUE	reported	textfile	ebi-a-GCST90016984	5	34794789	0.0135375	7.64874e-06	14306	genus Coprococcus2genus Coprococcus2|| id:ebi-a-GCST90016984	TRUE	reported	igd	2	TRUE	19.2731
rs12634070	T	C	T	C	0.0736486	-0.00535278		0.257435	FALSE	FALSE	FALSE	TBI	3	180827092	0.767429	0.0180997	outcome	TRUE	reported	textfile	ebi-a-GCST90016984	3	180544880	0.0164921	9.95108e-06	14306	genus Coprococcus2genus Coprococcus2|| id:ebi-a-GCST90016984	TRUE	reported	igd	2	TRUE	19.9424
rs2482516	C	T	C	T	0.0754415	-9.02776e-05		0.225982	FALSE	FALSE	FALSE	TBI	9	25554070	0.9962	0.0189572	outcome	TRUE	reported	textfile	ebi-a-GCST90016984	9	25554068	0.0164619	4.72335e-06	14306	genus Coprococcus2genus Coprococcus2|| id:ebi-a-GCST90016984	TRUE	reported	igd	2	TRUE	21.002
rs35890118	A	G	A	G	-0.066536	0.0121446		0.252811	FALSE	FALSE	FALSE	TBI	10	127917495	0.505494	0.0182387	outcome	TRUE	reported	textfile	ebi-a-GCST90016984	10	129715759	0.0147661	8.25962e-06	14306	genus Coprococcus2genus Coprococcus2|| id:ebi-a-GCST90016984	TRUE	reported	igd	2	TRUE	20.304
rs61823518	A	C	A	C	-0.0955381	0.0411699		0.106948	FALSE	FALSE	FALSE	TBI	1	223514894	0.108741	0.025669	outcome	TRUE	reported	textfile	ebi-a-GCST90016984	1	223688236	0.0215724	6.68252e-06	14306	genus Coprococcus2genus Coprococcus2|| id:ebi-a-GCST90016984	TRUE	reported	igd	2	TRUE	19.6136
rs6677933	C	T	C	T	-0.0804405	-0.0076597		0.146543	FALSE	FALSE	FALSE	TBI	1	111596386	0.732922	0.0224467	outcome	TRUE	reported	textfile	ebi-a-GCST90016984	1	112139008	0.0164216	1.185e-06	14306	genus Coprococcus2genus Coprococcus2|| id:ebi-a-GCST90016984	TRUE	reported	igd	2	TRUE	23.9949
rs72680320	T	C	T	C	-0.0649382	0.0136454		0.335323	FALSE	FALSE	FALSE	TBI	4	130204631	0.416517	0.0167948	outcome	TRUE	reported	textfile	ebi-a-GCST90016984	4	131125786	0.013919	2.27117e-06	14306	genus Coprococcus2genus Coprococcus2|| id:ebi-a-GCST90016984	TRUE	reported	igd	2	TRUE	21.7663
rs9426473	A	G	A	G	0.0727361	0.0108387		0.259139	FALSE	FALSE	FALSE	TBI	1	4150395	0.54702	0.0179976	outcome	TRUE	reported	textfile	ebi-a-GCST90016984	1	4210455	0.0161662	6.30681e-06	14306	genus Coprococcus2genus Coprococcus2|| id:ebi-a-GCST90016984	TRUE	reported	igd	2	TRUE	20.2434
rs10810043	G	A	G	A	-0.0515518	0.0158792		0.663814	FALSE	FALSE	FALSE	TBI	9	13799810	0.345471	0.0168317	outcome	TRUE	reported	textfile	ebi-a-GCST90016985	9	13799809	0.0115923	9.27428e-06	14306	genus Coprococcus3genus Coprococcus3|| id:ebi-a-GCST90016985	TRUE	reported	igd	2	TRUE	19.7765
rs11077359	C	T	C	T	0.0645443	-0.00242582		0.828606	FALSE	FALSE	FALSE	TBI	17	78347880	0.908593	0.0211284	outcome	TRUE	reported	textfile	ebi-a-GCST90016985	17	76343961	0.0148833	9.63607e-06	14306	genus Coprococcus3genus Coprococcus3|| id:ebi-a-GCST90016985	TRUE	reported	igd	2	TRUE	18.8069
rs11080344	C	T	C	T	0.0516921	-0.00124121		0.445476	FALSE	FALSE	FALSE	TBI	17	27777485	0.937756	0.0158944	outcome	TRUE	reported	textfile	ebi-a-GCST90016985	17	26104511	0.0113054	4.78696e-06	14306	genus Coprococcus3genus Coprococcus3|| id:ebi-a-GCST90016985	TRUE	reported	igd	2	TRUE	20.9063
rs13247359	G	A	G	A	0.051211	0.0150202		0.446531	FALSE	FALSE	FALSE	TBI	7	76728409	0.345969	0.0159377	outcome	TRUE	reported	textfile	ebi-a-GCST90016985	7	76357726	0.0113031	7.32605e-06	14306	genus Coprococcus3genus Coprococcus3|| id:ebi-a-GCST90016985	TRUE	reported	igd	2	TRUE	20.5273
rs13394391	C	T	C	T	-0.0709302	0.00538382		0.154259	FALSE	FALSE	FALSE	TBI	2	239805963	0.806683	0.022001	outcome	TRUE	reported	textfile	ebi-a-GCST90016985	2	240727657	0.0150918	2.20318e-06	14306	genus Coprococcus3genus Coprococcus3|| id:ebi-a-GCST90016985	TRUE	reported	igd	2	TRUE	22.0892
rs178271	C	T	C	T	-0.145257	0.0880182		0.983086	FALSE	FALSE	FALSE	TBI	22	20977267	0.156953	0.0621863	outcome	TRUE	reported	textfile	ebi-a-GCST90016985	22	21331556	0.0294239	7.81088e-07	14306	genus Coprococcus3genus Coprococcus3|| id:ebi-a-GCST90016985	TRUE	reported	igd	2	TRUE	24.371
rs4575475	A	G	A	G	-0.0619514	0.0324851		0.769633	FALSE	FALSE	FALSE	TBI	14	98675414	0.084834	0.0188505	outcome	TRUE	reported	textfile	ebi-a-GCST90016985	14	99141751	0.0137787	7.04288e-06	14306	genus Coprococcus3genus Coprococcus3|| id:ebi-a-GCST90016985	TRUE	reported	igd	2	TRUE	20.2156
rs7521171	A	G	A	G	0.0596434	-0.0263174		0.689858	FALSE	FALSE	FALSE	TBI	1	150026539	0.125875	0.0171945	outcome	TRUE	reported	textfile	ebi-a-GCST90016985	1	149998497	0.0129279	4.32245e-06	14306	genus Coprococcus3genus Coprococcus3|| id:ebi-a-GCST90016985	TRUE	reported	igd	2	TRUE	21.2848
rs8100692	T	C	T	C	0.0577411	-0.00756395		0.558572	FALSE	FALSE	FALSE	TBI	19	39541492	0.634558	0.0159133	outcome	TRUE	reported	textfile	ebi-a-GCST90016985	19	40032132	0.0113476	4.16457e-07	14306	genus Coprococcus3genus Coprococcus3|| id:ebi-a-GCST90016985	TRUE	reported	igd	2	TRUE	25.8918
rs112893842	T	C	T	C	0.11381	0.0102686		0.0905281	FALSE	FALSE	FALSE	TBI	9	8786663	0.711551	0.02777	outcome	TRUE	reported	textfile	ebi-a-GCST90016986	9	8786663	0.0232806	1.44534e-06	14306	genus Defluviitaleaceae UCG011genus Defluviitaleaceae UCG011|| id:ebi-a-GCST90016986	TRUE	reported	igd	2	TRUE	23.8986
rs1582238	C	T	C	T	-0.0805036	0.00633226		0.641704	FALSE	FALSE	FALSE	TBI	1	118181062	0.701315	0.0165098	outcome	TRUE	reported	textfile	ebi-a-GCST90016986	1	118723685	0.0167257	1.56776e-06	14306	genus Defluviitaleaceae UCG011genus Defluviitaleaceae UCG011|| id:ebi-a-GCST90016986	TRUE	reported	igd	2	TRUE	23.1666
rs2892880	G	A	G	A	0.0817755	-0.00580012		0.249352	FALSE	FALSE	FALSE	TBI	4	119820571	0.750585	0.018247	outcome	TRUE	reported	textfile	ebi-a-GCST90016986	4	120741726	0.0181686	6.82889e-06	14306	genus Defluviitaleaceae UCG011genus Defluviitaleaceae UCG011|| id:ebi-a-GCST90016986	TRUE	reported	igd	2	TRUE	20.2583
rs4344384	T	G	T	G	-0.0715978	-0.0196143		0.504158	FALSE	FALSE	FALSE	TBI	10	64647609	0.215974	0.0158525	outcome	TRUE	reported	textfile	ebi-a-GCST90016986	10	66407366	0.0156309	4.83237e-06	14306	genus Defluviitaleaceae UCG011genus Defluviitaleaceae UCG011|| id:ebi-a-GCST90016986	TRUE	reported	igd	2	TRUE	20.9813
rs4677103	A	G	A	G	0.0977912	0.00626941		0.1804	FALSE	FALSE	FALSE	TBI	3	72158643	0.763978	0.0208799	outcome	TRUE	reported	textfile	ebi-a-GCST90016986	3	72207794	0.0197263	9.59555e-07	14306	genus Defluviitaleaceae UCG011genus Defluviitaleaceae UCG011|| id:ebi-a-GCST90016986	TRUE	reported	igd	2	TRUE	24.5758
rs55658617	T	C	T	C	0.174369	-0.00928906		0.0356301	FALSE	FALSE	FALSE	TBI	21	40439076	0.829377	0.0431047	outcome	TRUE	reported	textfile	ebi-a-GCST90016986	21	41811003	0.0362226	2.15293e-06	14306	genus Defluviitaleaceae UCG011genus Defluviitaleaceae UCG011|| id:ebi-a-GCST90016986	TRUE	reported	igd	2	TRUE	23.1728
rs72731813	C	T	C	T	-0.147383	0.0406325		0.0485056	FALSE	FALSE	FALSE	TBI	4	146493591	0.270919	0.0369068	outcome	TRUE	reported	textfile	ebi-a-GCST90016986	4	147414743	0.0293796	4.33112e-07	14306	genus Defluviitaleaceae UCG011genus Defluviitaleaceae UCG011|| id:ebi-a-GCST90016986	TRUE	reported	igd	2	TRUE	25.1654
rs9608282	T	G	T	G	0.142939	0.0725721		0.0329944	FALSE	FALSE	FALSE	TBI	22	24408113	0.105151	0.0447871	outcome	TRUE	reported	textfile	ebi-a-GCST90016986	22	24804081	0.0299793	2.52046e-06	14306	genus Defluviitaleaceae UCG011genus Defluviitaleaceae UCG011|| id:ebi-a-GCST90016986	TRUE	reported	igd	2	TRUE	22.7331
rs9725395	A	G	A	G	-0.13834	0.00783215		0.113946	FALSE	FALSE	FALSE	TBI	1	84739949	0.753421	0.0249328	outcome	TRUE	reported	textfile	ebi-a-GCST90016986	1	85205632	0.029554	3.51925e-06	14306	genus Defluviitaleaceae UCG011genus Defluviitaleaceae UCG011|| id:ebi-a-GCST90016986	TRUE	reported	igd	2	TRUE	21.911
rs12031543	T	C	T	C	-0.127185	0.0013469		0.138902	FALSE	FALSE	FALSE	TBI	1	68198632	0.953236	0.0229677	outcome	TRUE	reported	textfile	ebi-a-GCST90016987	1	68664315	0.0281887	6.54757e-06	14306	genus Desulfovibriogenus Desulfovibrio|| id:ebi-a-GCST90016987	TRUE	reported	igd	2	TRUE	20.3574
rs13066142	G	A	G	A	0.119141	0.0100503		0.0914274	FALSE	FALSE	FALSE	TBI	3	67428549	0.713829	0.027406	outcome	TRUE	reported	textfile	ebi-a-GCST90016987	3	67478973	0.0250891	3.78669e-06	14306	genus Desulfovibriogenus Desulfovibrio|| id:ebi-a-GCST90016987	TRUE	reported	igd	2	TRUE	22.5503
rs16863365	A	G	A	G	0.109402	0.0221156		0.0468656	FALSE	FALSE	FALSE	TBI	2	197225187	0.557215	0.0376767	outcome	TRUE	reported	textfile	ebi-a-GCST90016987	2	198089911	0.0226964	1.79449e-06	14306	genus Desulfovibriogenus Desulfovibrio|| id:ebi-a-GCST90016987	TRUE	reported	igd	2	TRUE	23.2347
rs2032031	G	A	G	A	0.0654931	-0.0150495		0.49344	FALSE	FALSE	FALSE	TBI	10	128372006	0.340728	0.0157963	outcome	TRUE	reported	textfile	ebi-a-GCST90016987	10	130170270	0.0148681	9.14282e-06	14306	genus Desulfovibriogenus Desulfovibrio|| id:ebi-a-GCST90016987	TRUE	reported	igd	2	TRUE	19.4035
rs2590913	A	G	A	G	-0.154496	-0.00571862		0.946979	FALSE	FALSE	FALSE	TBI	13	63690313	0.873437	0.0358998	outcome	TRUE	reported	textfile	ebi-a-GCST90016987	13	64264446	0.0339396	6.65426e-06	14306	genus Desulfovibriogenus Desulfovibrio|| id:ebi-a-GCST90016987	TRUE	reported	igd	2	TRUE	20.7215
rs2853179	T	C	T	C	-0.0811971	0.0233919		0.770746	FALSE	FALSE	FALSE	TBI	8	104449819	0.216324	0.0189199	outcome	TRUE	reported	textfile	ebi-a-GCST90016987	8	105462047	0.0174234	2.42438e-06	14306	genus Desulfovibriogenus Desulfovibrio|| id:ebi-a-GCST90016987	TRUE	reported	igd	2	TRUE	21.7178
rs4797774	A	G	A	G	-0.212582	0.0136931		0.956872	FALSE	FALSE	FALSE	TBI	18	13447996	0.732841	0.0401146	outcome	TRUE	reported	textfile	ebi-a-GCST90016987	18	13447995	0.0470044	5.64313e-06	14306	genus Desulfovibriogenus Desulfovibrio|| id:ebi-a-GCST90016987	TRUE	reported	igd	2	TRUE	20.4539
rs6580353	T	C	T	C	0.0770979	0.00267059		0.201826	FALSE	FALSE	FALSE	TBI	5	140031102	0.893411	0.0199314	outcome	TRUE	reported	textfile	ebi-a-GCST90016987	5	139410687	0.0169735	4.93856e-06	14306	genus Desulfovibriogenus Desulfovibrio|| id:ebi-a-GCST90016987	TRUE	reported	igd	2	TRUE	20.632
rs72647089	T	G	T	G	-0.106594	-0.0156196		0.0806971	FALSE	FALSE	FALSE	TBI	8	57060357	0.593136	0.0292339	outcome	TRUE	reported	textfile	ebi-a-GCST90016987	8	57972916	0.0239337	8.29755e-06	14306	genus Desulfovibriogenus Desulfovibrio|| id:ebi-a-GCST90016987	TRUE	reported	igd	2	TRUE	19.8356
rs10138457	T	C	T	C	-0.113054	-0.0460177		0.0932383	FALSE	FALSE	FALSE	TBI	14	101991715	0.0896871	0.0271163	outcome	TRUE	reported	textfile	ebi-a-GCST90016988	14	102458052	0.0261933	7.88116e-06	14306	genus Dialistergenus Dialister|| id:ebi-a-GCST90016988	TRUE	reported	igd	2	TRUE	18.6291
rs10938938	A	G	A	G	0.0773514	-0.0340197		0.842722	FALSE	FALSE	FALSE	TBI	4	23292736	0.117583	0.0217378	outcome	TRUE	reported	textfile	ebi-a-GCST90016988	4	23294359	0.0170915	7.37055e-06	14306	genus Dialistergenus Dialister|| id:ebi-a-GCST90016988	TRUE	reported	igd	2	TRUE	20.4822
rs11071887	T	C	T	C	0.0662403	0.0172146		0.324324	FALSE	FALSE	FALSE	TBI	15	32662894	0.30983	0.0169505	outcome	TRUE	reported	textfile	ebi-a-GCST90016988	15	32955095	0.0146315	5.91412e-06	14306	genus Dialistergenus Dialister|| id:ebi-a-GCST90016988	TRUE	reported	igd	2	TRUE	20.4959
rs11166701	G	A	G	A	-0.0655301	0.0249922		0.510589	FALSE	FALSE	FALSE	TBI	8	137283482	0.115104	0.0158614	outcome	TRUE	reported	textfile	ebi-a-GCST90016988	8	138295725	0.013186	5.50744e-07	14306	genus Dialistergenus Dialister|| id:ebi-a-GCST90016988	TRUE	reported	igd	2	TRUE	24.6976
rs2314294	T	C	T	C	0.0865932	-0.0356664		0.135358	FALSE	FALSE	FALSE	TBI	16	9243005	0.12474	0.0232327	outcome	TRUE	reported	textfile	ebi-a-GCST90016988	16	9336862	0.0193719	8.07904e-06	14306	genus Dialistergenus Dialister|| id:ebi-a-GCST90016988	TRUE	reported	igd	2	TRUE	19.9813
rs2435610	A	C	A	C	0.0647132	-0.0287519		0.251773	FALSE	FALSE	FALSE	TBI	7	151192947	0.116021	0.0182935	outcome	TRUE	reported	textfile	ebi-a-GCST90016988	7	150890034	0.0143314	5.93267e-06	14306	genus Dialistergenus Dialister|| id:ebi-a-GCST90016988	TRUE	reported	igd	2	TRUE	20.3896
rs4747450	C	A	C	A	0.0668509	0.0222485		0.224186	FALSE	FALSE	FALSE	TBI	10	22910724	0.241985	0.0190151	outcome	TRUE	reported	textfile	ebi-a-GCST90016988	10	23199653	0.0147685	5.83727e-06	14306	genus Dialistergenus Dialister|| id:ebi-a-GCST90016988	TRUE	reported	igd	2	TRUE	20.49
rs4753063	A	G	A	G	0.0596297	-0.0147439		0.55327	FALSE	FALSE	FALSE	TBI	11	92533963	0.353684	0.015897	outcome	TRUE	reported	textfile	ebi-a-GCST90016988	11	92267129	0.0130052	4.8568e-06	14306	genus Dialistergenus Dialister|| id:ebi-a-GCST90016988	TRUE	reported	igd	2	TRUE	21.0228
rs75416973	A	G	A	G	0.0727223	-0.0354056		0.222835	FALSE	FALSE	FALSE	TBI	1	172840493	0.063317	0.0190665	outcome	TRUE	reported	textfile	ebi-a-GCST90016988	1	172809633	0.016451	9.46085e-06	14306	genus Dialistergenus Dialister|| id:ebi-a-GCST90016988	TRUE	reported	igd	2	TRUE	19.5412
rs764177	C	A	C	A	-0.0601454	-0.00307748		0.365489	FALSE	FALSE	FALSE	TBI	3	45767957	0.851821	0.0164751	outcome	TRUE	reported	textfile	ebi-a-GCST90016988	3	45809449	0.0135366	9.60771e-06	14306	genus Dialistergenus Dialister|| id:ebi-a-GCST90016988	TRUE	reported	igd	2	TRUE	19.7417
rs76680460	G	A	G	A	-0.161296	0.0442631		0.0432517	FALSE	FALSE	FALSE	TBI	9	25447082	0.260142	0.0393081	outcome	TRUE	reported	textfile	ebi-a-GCST90016988	9	25447080	0.0364332	8.19219e-06	14306	genus Dialistergenus Dialister|| id:ebi-a-GCST90016988	TRUE	reported	igd	2	TRUE	19.5998
rs11150408	G	T	G	T	-0.0488254	0.014628		0.520083	FALSE	FALSE	FALSE	TBI	16	81769892	0.35658	0.0158672	outcome	TRUE	reported	textfile	ebi-a-GCST90016989	16	81803497	0.0109063	7.05781e-06	14306	genus Doreagenus Dorea|| id:ebi-a-GCST90016989	TRUE	reported	igd	2	TRUE	20.0418
rs12537781	T	C	T	C	-0.055544	0.0118092		0.238014	FALSE	FALSE	FALSE	TBI	7	155186473	0.524274	0.0185454	outcome	TRUE	reported	textfile	ebi-a-GCST90016989	7	154978183	0.0125223	9.15145e-06	14306	genus Doreagenus Dorea|| id:ebi-a-GCST90016989	TRUE	reported	igd	2	TRUE	19.6746
rs13279148	G	A	G	A	0.0715309	-0.00895586		0.111149	FALSE	FALSE	FALSE	TBI	8	126893620	0.722274	0.0251979	outcome	TRUE	reported	textfile	ebi-a-GCST90016989	8	127905865	0.0150878	2.25284e-06	14306	genus Doreagenus Dorea|| id:ebi-a-GCST90016989	TRUE	reported	igd	2	TRUE	22.4769
rs1899291	T	C	T	C	-0.0697217	0.0294368		0.842679	FALSE	FALSE	FALSE	TBI	4	60126622	0.174469	0.0216769	outcome	TRUE	reported	textfile	ebi-a-GCST90016989	4	60992340	0.0150285	4.56688e-06	14306	genus Doreagenus Dorea|| id:ebi-a-GCST90016989	TRUE	reported	igd	2	TRUE	21.5231
rs3005511	G	A	G	A	-0.0516127	0.0230164		0.699874	FALSE	FALSE	FALSE	TBI	6	73896090	0.181561	0.0172283	outcome	TRUE	reported	textfile	ebi-a-GCST90016989	6	74605806	0.0112852	5.28701e-06	14306	genus Doreagenus Dorea|| id:ebi-a-GCST90016989	TRUE	reported	igd	2	TRUE	20.9168
rs345219	G	T	G	T	0.0497368	0.0144224		0.530277	FALSE	FALSE	FALSE	TBI	3	6784833	0.36684	0.0159822	outcome	TRUE	reported	textfile	ebi-a-GCST90016989	3	6826520	0.0112621	8.80055e-06	14306	genus Doreagenus Dorea|| id:ebi-a-GCST90016989	TRUE	reported	igd	2	TRUE	19.5037
rs3752849	G	A	G	A	0.163846	-0.0448918		0.049849	FALSE	FALSE	FALSE	TBI	11	8707510	0.215421	0.0362383	outcome	TRUE	reported	textfile	ebi-a-GCST90016989	11	8729057	0.036608	7.68051e-06	14306	genus Doreagenus Dorea|| id:ebi-a-GCST90016989	TRUE	reported	igd	2	TRUE	20.0318
rs4793307	C	T	C	T	0.0574165	-0.0205132		0.23862	FALSE	FALSE	FALSE	TBI	17	72737384	0.2714	0.018651	outcome	TRUE	reported	textfile	ebi-a-GCST90016989	17	70733523	0.0122472	4.00691e-06	14306	genus Doreagenus Dorea|| id:ebi-a-GCST90016989	TRUE	reported	igd	2	TRUE	21.9786
rs62503162	A	G	A	G	-0.0974091	0.0394261		0.04296	FALSE	FALSE	FALSE	TBI	8	15911148	0.315731	0.0392976	outcome	TRUE	reported	textfile	ebi-a-GCST90016989	8	15768657	0.0194379	7.46603e-07	14306	genus Doreagenus Dorea|| id:ebi-a-GCST90016989	TRUE	reported	igd	2	TRUE	25.1131
rs73729431	C	T	C	T	-0.13745	-0.0790427		0.0207247	FALSE	FALSE	FALSE	TBI	6	25077822	0.156611	0.055799	outcome	TRUE	reported	textfile	ebi-a-GCST90016989	6	25078050	0.0299983	3.16738e-06	14306	genus Doreagenus Dorea|| id:ebi-a-GCST90016989	TRUE	reported	igd	2	TRUE	20.994
rs112205261	T	C	T	C	-0.188618	0.00754561		0.0811522	FALSE	FALSE	FALSE	TBI	1	9076080	0.794746	0.0290046	outcome	TRUE	reported	textfile	ebi-a-GCST90016990	1	9136139	0.0403613	3.34649e-06	14306	genus Eggerthellagenus Eggerthella|| id:ebi-a-GCST90016990	TRUE	reported	igd	2	TRUE	21.8392
rs13070736	A	C	A	C	-0.121331	0.0273374		0.164402	FALSE	FALSE	FALSE	TBI	3	20765962	0.199479	0.0213068	outcome	TRUE	reported	textfile	ebi-a-GCST90016990	3	20807454	0.0272024	7.61921e-06	14306	genus Eggerthellagenus Eggerthella|| id:ebi-a-GCST90016990	TRUE	reported	igd	2	TRUE	19.8943
rs1784446	A	G	A	G	-0.0907728	0.00229804		0.512305	FALSE	FALSE	FALSE	TBI	11	102590868	0.884119	0.0157671	outcome	TRUE	reported	textfile	ebi-a-GCST90016990	11	102461599	0.0198096	5.2313e-06	14306	genus Eggerthellagenus Eggerthella|| id:ebi-a-GCST90016990	TRUE	reported	igd	2	TRUE	20.9971
rs2223081	A	G	A	G	-0.102572	-0.0200528		0.715848	FALSE	FALSE	FALSE	TBI	21	28405711	0.254049	0.0175814	outcome	TRUE	reported	textfile	ebi-a-GCST90016990	21	29778032	0.0221108	3.88893e-06	14306	genus Eggerthellagenus Eggerthella|| id:ebi-a-GCST90016990	TRUE	reported	igd	2	TRUE	21.5203
rs2240838	G	A	G	A	-0.0980582	-0.0185218		0.461524	FALSE	FALSE	FALSE	TBI	7	38296353	0.246976	0.0159985	outcome	TRUE	reported	textfile	ebi-a-GCST90016990	7	38335954	0.0197653	7.36207e-07	14306	genus Eggerthellagenus Eggerthella|| id:ebi-a-GCST90016990	TRUE	reported	igd	2	TRUE	24.6128
rs3851328	G	T	G	T	0.107774	0.027248		0.778089	FALSE	FALSE	FALSE	TBI	2	45226666	0.152935	0.0190646	outcome	TRUE	reported	textfile	ebi-a-GCST90016990	2	45453805	0.0236527	4.1759e-06	14306	genus Eggerthellagenus Eggerthella|| id:ebi-a-GCST90016990	TRUE	reported	igd	2	TRUE	20.7619
rs4985746	A	G	A	G	-0.110522	-0.0270188		0.896465	FALSE	FALSE	FALSE	TBI	17	17194899	0.306104	0.0264002	outcome	TRUE	reported	textfile	ebi-a-GCST90016990	17	17098213	0.0247653	5.71465e-06	14306	genus Eggerthellagenus Eggerthella|| id:ebi-a-GCST90016990	TRUE	reported	igd	2	TRUE	19.9164
rs6430926	T	C	T	C	-0.0879736	-0.00206905		0.53127	FALSE	FALSE	FALSE	TBI	2	140579885	0.896615	0.0159233	outcome	TRUE	reported	textfile	ebi-a-GCST90016990	2	141337454	0.0197127	8.37124e-06	14306	genus Eggerthellagenus Eggerthella|| id:ebi-a-GCST90016990	TRUE	reported	igd	2	TRUE	19.9165
rs67490567	T	C	T	C	0.108495	-0.00488674		0.256194	FALSE	FALSE	FALSE	TBI	15	65398986	0.789296	0.018287	outcome	TRUE	reported	textfile	ebi-a-GCST90016990	15	65691324	0.0245457	8.94211e-06	14306	genus Eggerthellagenus Eggerthella|| id:ebi-a-GCST90016990	TRUE	reported	igd	2	TRUE	19.5375
rs76663501	C	T	C	T	0.175349	-0.0179392		0.0513715	FALSE	FALSE	FALSE	TBI	20	57072813	0.61936	0.0361125	outcome	TRUE	reported	textfile	ebi-a-GCST90016990	20	55647869	0.0378576	4.8257e-06	14306	genus Eggerthellagenus Eggerthella|| id:ebi-a-GCST90016990	TRUE	reported	igd	2	TRUE	21.4536
rs11027642	C	T	C	T	0.129006	0.0116594		0.141816	FALSE	FALSE	FALSE	TBI	11	23980294	0.606305	0.022624	outcome	TRUE	reported	textfile	ebi-a-GCST90016991	11	24001840	0.0284844	4.9187e-06	14306	genus Eisenbergiellagenus Eisenbergiella|| id:ebi-a-GCST90016991	TRUE	reported	igd	2	TRUE	20.5119
rs11079158	T	C	T	C	0.100627	-0.0452278		0.216872	FALSE	FALSE	FALSE	TBI	17	55290280	0.0185977	0.0192173	outcome	TRUE	reported	textfile	ebi-a-GCST90016991	17	53367641	0.022546	7.34852e-06	14306	genus Eisenbergiellagenus Eisenbergiella|| id:ebi-a-GCST90016991	TRUE	reported	igd	2	TRUE	19.92
rs11938607	C	T	C	T	-0.0978125	0.00358916		0.746797	FALSE	FALSE	FALSE	TBI	4	188139277	0.843263	0.0181526	outcome	TRUE	reported	textfile	ebi-a-GCST90016991	4	189060431	0.0216636	8.21826e-06	14306	genus Eisenbergiellagenus Eisenbergiella|| id:ebi-a-GCST90016991	TRUE	reported	igd	2	TRUE	20.3858
rs12257723	A	C	A	C	-0.0952742	0.014666		0.327117	FALSE	FALSE	FALSE	TBI	10	107657343	0.384027	0.0168478	outcome	TRUE	reported	textfile	ebi-a-GCST90016991	10	109417101	0.0211569	8.85116e-06	14306	genus Eisenbergiellagenus Eisenbergiella|| id:ebi-a-GCST90016991	TRUE	reported	igd	2	TRUE	20.279
rs12710729	C	A	C	A	0.0893384	-0.0228532		0.320842	FALSE	FALSE	FALSE	TBI	2	19773449	0.177688	0.0169546	outcome	TRUE	reported	textfile	ebi-a-GCST90016991	2	19973210	0.0199069	9.84419e-06	14306	genus Eisenbergiellagenus Eisenbergiella|| id:ebi-a-GCST90016991	TRUE	reported	igd	2	TRUE	20.1404
rs13258851	A	G	A	G	0.137001	0.0124914		0.141835	FALSE	FALSE	FALSE	TBI	8	54418254	0.581238	0.0226467	outcome	TRUE	reported	textfile	ebi-a-GCST90016991	8	55330814	0.0302124	7.7464e-06	14306	genus Eisenbergiellagenus Eisenbergiella|| id:ebi-a-GCST90016991	TRUE	reported	igd	2	TRUE	20.5626
rs1508033	A	C	A	C	0.091546	-0.00724234		0.315108	FALSE	FALSE	FALSE	TBI	15	53083004	0.673833	0.0172071	outcome	TRUE	reported	textfile	ebi-a-GCST90016991	15	53375201	0.0195787	3.22887e-06	14306	genus Eisenbergiellagenus Eisenbergiella|| id:ebi-a-GCST90016991	TRUE	reported	igd	2	TRUE	21.8631
rs1553971	T	G	T	G	0.120965	0.00993433		0.227201	FALSE	FALSE	FALSE	TBI	3	111700639	0.599674	0.0189272	outcome	TRUE	reported	textfile	ebi-a-GCST90016991	3	111419486	0.0263054	5.26842e-06	14306	genus Eisenbergiellagenus Eisenbergiella|| id:ebi-a-GCST90016991	TRUE	reported	igd	2	TRUE	21.1461
rs2683098	T	C	T	C	-0.107319	0.00791236		0.782847	FALSE	FALSE	FALSE	TBI	15	35886364	0.680881	0.0192392	outcome	TRUE	reported	textfile	ebi-a-GCST90016991	15	36178565	0.022515	2.23748e-06	14306	genus Eisenbergiellagenus Eisenbergiella|| id:ebi-a-GCST90016991	TRUE	reported	igd	2	TRUE	22.7201
rs3812426	A	G	A	G	-0.106447	-0.0446219		0.844204	FALSE	FALSE	FALSE	TBI	8	49910116	0.0416399	0.0219047	outcome	TRUE	reported	textfile	ebi-a-GCST90016991	8	50822676	0.0224159	2.71688e-06	14306	genus Eisenbergiellagenus Eisenbergiella|| id:ebi-a-GCST90016991	TRUE	reported	igd	2	TRUE	22.5504
rs4462860	G	A	G	A	0.0939071	-0.0202281		0.396653	FALSE	FALSE	FALSE	TBI	21	20237941	0.212561	0.0162272	outcome	TRUE	reported	textfile	ebi-a-GCST90016991	21	21610254	0.0201104	4.16217e-06	14306	genus Eisenbergiellagenus Eisenbergiella|| id:ebi-a-GCST90016991	TRUE	reported	igd	2	TRUE	21.805
rs10098492	T	C	T	C	0.132323	-0.000383631		0.0574746	FALSE	FALSE	FALSE	TBI	8	112097527	0.990989	0.0339667	outcome	TRUE	reported	textfile	ebi-a-GCST90016992	8	113109756	0.0293688	6.40575e-06	14306	genus Enterorhabdusgenus Enterorhabdus|| id:ebi-a-GCST90016992	TRUE	reported	igd	2	TRUE	20.3001
rs114731706	T	G	T	G	0.182308	0.0160618		0.0317798	FALSE	FALSE	FALSE	TBI	2	19412192	0.723807	0.0454525	outcome	TRUE	reported	textfile	ebi-a-GCST90016992	2	19611953	0.0382298	2.1734e-06	14306	genus Enterorhabdusgenus Enterorhabdus|| id:ebi-a-GCST90016992	TRUE	reported	igd	2	TRUE	22.7409
rs2051957	C	T	C	T	0.0843291	0.0231948		0.198548	FALSE	FALSE	FALSE	TBI	7	90080569	0.244959	0.0199494	outcome	TRUE	reported	textfile	ebi-a-GCST90016992	7	89709883	0.0189864	8.89857e-06	14306	genus Enterorhabdusgenus Enterorhabdus|| id:ebi-a-GCST90016992	TRUE	reported	igd	2	TRUE	19.7274
rs3017103	G	A	G	A	-0.0980897	-0.000626447		0.809298	FALSE	FALSE	FALSE	TBI	11	62406721	0.97528	0.0202167	outcome	TRUE	reported	textfile	ebi-a-GCST90016992	11	62174193	0.0208995	2.94042e-06	14306	genus Enterorhabdusgenus Enterorhabdus|| id:ebi-a-GCST90016992	TRUE	reported	igd	2	TRUE	22.028
rs73331712	T	C	T	C	0.26199	-0.00011458		0.0411398	FALSE	FALSE	FALSE	TBI	12	69121322	0.997694	0.0396479	outcome	TRUE	reported	textfile	ebi-a-GCST90016992	12	69515102	0.055123	4.8492e-06	14306	genus Enterorhabdusgenus Enterorhabdus|| id:ebi-a-GCST90016992	TRUE	reported	igd	2	TRUE	22.5894
rs77655283	G	A	G	A	0.132988	0.0139608		0.0706694	FALSE	FALSE	FALSE	TBI	2	235531235	0.651951	0.0309515	outcome	TRUE	reported	textfile	ebi-a-GCST90016992	2	236439879	0.0298306	5.88044e-06	14306	genus Enterorhabdusgenus Enterorhabdus|| id:ebi-a-GCST90016992	TRUE	reported	igd	2	TRUE	19.8747
rs1434153	G	A	G	A	-0.0684526	-0.0224405		0.444863	FALSE	FALSE	FALSE	TBI	2	34370466	0.159744	0.0159613	outcome	TRUE	reported	textfile	ebi-a-GCST90016993	2	34595533	0.0152443	6.85299e-06	14306	genus Erysipelatoclostridiumgenus Erysipelatoclostridium|| id:ebi-a-GCST90016993	TRUE	reported	igd	2	TRUE	20.1635
rs16936671	C	T	C	T	-0.0968026	-0.0167465		0.137815	FALSE	FALSE	FALSE	TBI	10	36105681	0.465634	0.022953	outcome	TRUE	reported	textfile	ebi-a-GCST90016993	10	36394609	0.0217883	6.0431e-06	14306	genus Erysipelatoclostridiumgenus Erysipelatoclostridium|| id:ebi-a-GCST90016993	TRUE	reported	igd	2	TRUE	19.7391
rs17804233	C	T	C	T	0.0662914	0.00379585		0.526434	FALSE	FALSE	FALSE	TBI	5	78519233	0.810495	0.0158301	outcome	TRUE	reported	textfile	ebi-a-GCST90016993	5	77815056	0.0144203	4.58606e-06	14306	genus Erysipelatoclostridiumgenus Erysipelatoclostridium|| id:ebi-a-GCST90016993	TRUE	reported	igd	2	TRUE	21.1332
rs2901723	A	C	A	C	-0.0641339	-0.0160843		0.466906	FALSE	FALSE	FALSE	TBI	11	36849973	0.311451	0.0158907	outcome	TRUE	reported	textfile	ebi-a-GCST90016993	11	36871523	0.0144295	8.79468e-06	14306	genus Erysipelatoclostridiumgenus Erysipelatoclostridium|| id:ebi-a-GCST90016993	TRUE	reported	igd	2	TRUE	19.7548
rs340991	A	G	A	G	-0.0740482	-0.00422561		0.266387	FALSE	FALSE	FALSE	TBI	5	34891937	0.81325	0.0178873	outcome	TRUE	reported	textfile	ebi-a-GCST90016993	5	34892042	0.0158891	3.74938e-06	14306	genus Erysipelatoclostridiumgenus Erysipelatoclostridium|| id:ebi-a-GCST90016993	TRUE	reported	igd	2	TRUE	21.7185
rs3804326	A	G	A	G	0.14147	-0.0886206		0.0503116	FALSE	FALSE	FALSE	TBI	6	24291957	0.0149672	0.0364219	outcome	TRUE	reported	textfile	ebi-a-GCST90016993	6	24292185	0.0336352	9.85281e-06	14306	genus Erysipelatoclostridiumgenus Erysipelatoclostridium|| id:ebi-a-GCST90016993	TRUE	reported	igd	2	TRUE	17.6905
rs45480394	T	G	T	G	-0.0687134	-0.0239091		0.360437	FALSE	FALSE	FALSE	TBI	19	55346409	0.147319	0.0164997	outcome	TRUE	reported	textfile	ebi-a-GCST90016993	19	55857777	0.0151835	7.66161e-06	14306	genus Erysipelatoclostridiumgenus Erysipelatoclostridium|| id:ebi-a-GCST90016993	TRUE	reported	igd	2	TRUE	20.4804
rs4697572	A	G	A	G	-0.0810636	0.010092		0.197939	FALSE	FALSE	FALSE	TBI	4	25445165	0.611045	0.0198434	outcome	TRUE	reported	textfile	ebi-a-GCST90016993	4	25446787	0.0163308	7.59347e-07	14306	genus Erysipelatoclostridiumgenus Erysipelatoclostridium|| id:ebi-a-GCST90016993	TRUE	reported	igd	2	TRUE	24.6398
rs58236560	G	T	G	T	-0.111157	0.0131076		0.120586	FALSE	FALSE	FALSE	TBI	11	122006205	0.589693	0.0243058	outcome	TRUE	reported	textfile	ebi-a-GCST90016993	11	121876913	0.0234426	2.16118e-06	14306	genus Erysipelatoclostridiumgenus Erysipelatoclostridium|| id:ebi-a-GCST90016993	TRUE	reported	igd	2	TRUE	22.4834
rs61806970	C	T	C	T	0.142548	-0.0543661		0.0676742	FALSE	FALSE	FALSE	TBI	1	167849359	0.0840388	0.0314671	outcome	TRUE	reported	textfile	ebi-a-GCST90016993	1	167818597	0.0320688	9.09411e-06	14306	genus Erysipelatoclostridiumgenus Erysipelatoclostridium|| id:ebi-a-GCST90016993	TRUE	reported	igd	2	TRUE	19.7586
rs622418	A	G	A	G	-0.0668051	0.0137353		0.48723	FALSE	FALSE	FALSE	TBI	9	87971128	0.38589	0.0158406	outcome	TRUE	reported	textfile	ebi-a-GCST90016993	9	90586043	0.0143224	3.68154e-06	14306	genus Erysipelatoclostridiumgenus Erysipelatoclostridium|| id:ebi-a-GCST90016993	TRUE	reported	igd	2	TRUE	21.7564
rs6474512	C	A	C	A	-0.067015	-0.00809802		0.613265	FALSE	FALSE	FALSE	TBI	8	38923088	0.619775	0.0163211	outcome	TRUE	reported	textfile	ebi-a-GCST90016993	8	38780606	0.0143201	3.01544e-06	14306	genus Erysipelatoclostridiumgenus Erysipelatoclostridium|| id:ebi-a-GCST90016993	TRUE	reported	igd	2	TRUE	21.9004
rs710230	C	T	C	T	-0.143381	0.0422185		0.927369	FALSE	FALSE	FALSE	TBI	1	41867960	0.165938	0.0304745	outcome	TRUE	reported	textfile	ebi-a-GCST90016993	1	42333631	0.0281514	6.33126e-07	14306	genus Erysipelatoclostridiumgenus Erysipelatoclostridium|| id:ebi-a-GCST90016993	TRUE	reported	igd	2	TRUE	25.9408
rs7221249	G	A	G	A	-0.0839861	-0.00281747		0.469675	FALSE	FALSE	FALSE	TBI	17	10274391	0.858904	0.015849	outcome	TRUE	reported	textfile	ebi-a-GCST90016993	17	10177708	0.0142741	4.30953e-09	14306	genus Erysipelatoclostridiumgenus Erysipelatoclostridium|| id:ebi-a-GCST90016993	TRUE	reported	igd	2	TRUE	34.6192
rs9590927	A	G	A	G	0.0646003	0.00768997		0.546046	FALSE	FALSE	FALSE	TBI	13	45797930	0.628095	0.0158749	outcome	TRUE	reported	textfile	ebi-a-GCST90016993	13	46372065	0.0143479	6.39043e-06	14306	genus Erysipelatoclostridiumgenus Erysipelatoclostridium|| id:ebi-a-GCST90016993	TRUE	reported	igd	2	TRUE	20.2718
rs75949021	T	C	T	C	-0.169667	0.00094204		0.0400986	FALSE	FALSE	FALSE	TBI	2	174539223	0.981349	0.0402968	outcome	TRUE	reported	textfile	ebi-a-GCST90016994	2	175403951	0.0374238	3.57511e-06	14306	genus Erysipelotrichaceae UCG003genus Erysipelotrichaceae UCG003|| id:ebi-a-GCST90016994	TRUE	reported	igd	2	TRUE	20.5541
rs112767262	T	C	T	C	0.0732963	0.0616203		0.222686	FALSE	FALSE	FALSE	TBI	16	3700622	0.00108059	0.0188519	outcome	TRUE	reported	textfile	ebi-a-GCST90016995	16	3750623	0.0163589	8.20635e-06	14306	genus Escherichia Shigellagenus Escherichia Shigella|| id:ebi-a-GCST90016995	TRUE	reported	igd	2	TRUE	20.075
rs113127095	A	G	A	G	0.151009	-0.0476898		0.0416914	FALSE	FALSE	FALSE	TBI	13	22679253	0.232902	0.0399774	outcome	TRUE	reported	textfile	ebi-a-GCST90016995	13	23253392	0.0323434	3.3335e-06	14306	genus Escherichia Shigellagenus Escherichia Shigella|| id:ebi-a-GCST90016995	TRUE	reported	igd	2	TRUE	21.7989
rs113513883	A	G	A	G	0.172283	0.0207791		0.0331388	FALSE	FALSE	FALSE	TBI	7	140978399	0.642636	0.0447809	outcome	TRUE	reported	textfile	ebi-a-GCST90016995	7	140678199	0.038041	5.27716e-06	14306	genus Escherichia Shigellagenus Escherichia Shigella|| id:ebi-a-GCST90016995	TRUE	reported	igd	2	TRUE	20.5107
rs1154904	G	A	G	A	0.0613376	-0.0193784		0.506534	FALSE	FALSE	FALSE	TBI	11	134904951	0.21975	0.0157909	outcome	TRUE	reported	textfile	ebi-a-GCST90016995	11	134774845	0.0130644	3.03753e-06	14306	genus Escherichia Shigellagenus Escherichia Shigella|| id:ebi-a-GCST90016995	TRUE	reported	igd	2	TRUE	22.0432
rs118526	A	C	A	C	0.0594401	0.00238527		0.699592	FALSE	FALSE	FALSE	TBI	5	80567725	0.890636	0.0173475	outcome	TRUE	reported	textfile	ebi-a-GCST90016995	5	79863544	0.013598	7.99558e-06	14306	genus Escherichia Shigellagenus Escherichia Shigella|| id:ebi-a-GCST90016995	TRUE	reported	igd	2	TRUE	19.1077
rs2798105	A	G	A	G	-0.100851	0.0181507		0.0984078	FALSE	FALSE	FALSE	TBI	1	48496231	0.495669	0.0266406	outcome	TRUE	reported	textfile	ebi-a-GCST90016995	1	48961903	0.0222045	8.24499e-06	14306	genus Escherichia Shigellagenus Escherichia Shigella|| id:ebi-a-GCST90016995	TRUE	reported	igd	2	TRUE	20.629
rs4731451	G	A	G	A	-0.0609885	-0.0123946		0.315131	FALSE	FALSE	FALSE	TBI	7	128414046	0.466336	0.017015	outcome	TRUE	reported	textfile	ebi-a-GCST90016995	7	128054100	0.0135157	7.47309e-06	14306	genus Escherichia Shigellagenus Escherichia Shigella|| id:ebi-a-GCST90016995	TRUE	reported	igd	2	TRUE	20.3619
rs57024273	T	C	T	C	0.0626172	-0.00555521		0.25674	FALSE	FALSE	FALSE	TBI	2	235606511	0.759326	0.0181325	outcome	TRUE	reported	textfile	ebi-a-GCST90016995	2	236515155	0.0139919	9.70465e-06	14306	genus Escherichia Shigellagenus Escherichia Shigella|| id:ebi-a-GCST90016995	TRUE	reported	igd	2	TRUE	20.0278
rs592299	T	C	T	C	-0.0592004	0.0077085		0.544114	FALSE	FALSE	FALSE	TBI	9	133303865	0.628012	0.0159094	outcome	TRUE	reported	textfile	ebi-a-GCST90016995	9	136179347	0.0129486	4.76925e-06	14306	genus Escherichia Shigellagenus Escherichia Shigella|| id:ebi-a-GCST90016995	TRUE	reported	igd	2	TRUE	20.9028
rs73208162	A	G	A	G	-0.119296	0.0506039		0.0326844	FALSE	FALSE	FALSE	TBI	21	37952181	0.257984	0.0447359	outcome	TRUE	reported	textfile	ebi-a-GCST90016995	21	39324484	0.024839	2.19392e-06	14306	genus Escherichia Shigellagenus Escherichia Shigella|| id:ebi-a-GCST90016995	TRUE	reported	igd	2	TRUE	23.0666
rs112617308	T	C	T	C	-0.170873	0.00551943		0.092684	FALSE	FALSE	FALSE	TBI	10	92425456	0.840678	0.0274562	outcome	TRUE	reported	textfile	ebi-a-GCST90016996	10	94185213	0.0362844	2.38035e-06	14306	genus Eubacterium brachy groupgenus Eubacterium brachy group|| id:ebi-a-GCST90016996	TRUE	reported	igd	2	TRUE	22.1772
rs12151423	G	A	G	A	-0.101329	-0.0222797		0.481759	FALSE	FALSE	FALSE	TBI	2	217372558	0.159143	0.0158241	outcome	TRUE	reported	textfile	ebi-a-GCST90016996	2	218237281	0.0227324	9.27043e-06	14306	genus Eubacterium brachy groupgenus Eubacterium brachy group|| id:ebi-a-GCST90016996	TRUE	reported	igd	2	TRUE	19.869
rs13139592	T	C	T	C	-0.145997	-0.0416725		0.132912	FALSE	FALSE	FALSE	TBI	4	143744025	0.0747877	0.0233883	outcome	TRUE	reported	textfile	ebi-a-GCST90016996	4	144665178	0.0327192	7.96746e-06	14306	genus Eubacterium brachy groupgenus Eubacterium brachy group|| id:ebi-a-GCST90016996	TRUE	reported	igd	2	TRUE	19.9105
rs1384962	G	A	G	A	-0.120888	0.00612117		0.68003	FALSE	FALSE	FALSE	TBI	14	22591645	0.719144	0.017022	outcome	TRUE	reported	textfile	ebi-a-GCST90016996	14	23060552	0.0266264	6.99294e-06	14306	genus Eubacterium brachy groupgenus Eubacterium brachy group|| id:ebi-a-GCST90016996	TRUE	reported	igd	2	TRUE	20.613
rs2913110	T	C	T	C	-0.105143	-0.0151255		0.649315	FALSE	FALSE	FALSE	TBI	10	22603738	0.362951	0.0166259	outcome	TRUE	reported	textfile	ebi-a-GCST90016996	10	22892667	0.022942	4.55806e-06	14306	genus Eubacterium brachy groupgenus Eubacterium brachy group|| id:ebi-a-GCST90016996	TRUE	reported	igd	2	TRUE	21.0038
rs4862235	A	G	A	G	-0.104806	0.0140092		0.543541	FALSE	FALSE	FALSE	TBI	4	183707778	0.378836	0.0159188	outcome	TRUE	reported	textfile	ebi-a-GCST90016996	4	184628931	0.0225751	3.73147e-06	14306	genus Eubacterium brachy groupgenus Eubacterium brachy group|| id:ebi-a-GCST90016996	TRUE	reported	igd	2	TRUE	21.5533
rs62348779	T	C	T	C	-0.201481	0.00469173		0.0775355	FALSE	FALSE	FALSE	TBI	5	17459987	0.874826	0.0297829	outcome	TRUE	reported	textfile	ebi-a-GCST90016996	5	17460096	0.043286	3.7812e-06	14306	genus Eubacterium brachy groupgenus Eubacterium brachy group|| id:ebi-a-GCST90016996	TRUE	reported	igd	2	TRUE	21.6657
rs6591893	A	G	A	G	-0.108225	0.0156001		0.653858	FALSE	FALSE	FALSE	TBI	11	80525789	0.348631	0.0166446	outcome	TRUE	reported	textfile	ebi-a-GCST90016996	11	80236833	0.0240319	7.34345e-06	14306	genus Eubacterium brachy groupgenus Eubacterium brachy group|| id:ebi-a-GCST90016996	TRUE	reported	igd	2	TRUE	20.2805
rs720439	G	A	G	A	0.111927	0.0140871		0.754208	FALSE	FALSE	FALSE	TBI	22	47794849	0.443835	0.0183969	outcome	TRUE	reported	textfile	ebi-a-GCST90016996	22	48190598	0.0251252	7.0283e-06	14306	genus Eubacterium brachy groupgenus Eubacterium brachy group|| id:ebi-a-GCST90016996	TRUE	reported	igd	2	TRUE	19.845
rs73199919	T	C	T	C	-0.236717	-0.006394		0.0487378	FALSE	FALSE	FALSE	TBI	4	6854837	0.862241	0.0368483	outcome	TRUE	reported	textfile	ebi-a-GCST90016996	4	6856564	0.0531335	8.1553e-06	14306	genus Eubacterium brachy groupgenus Eubacterium brachy group|| id:ebi-a-GCST90016996	TRUE	reported	igd	2	TRUE	19.8482
rs1020520	T	G	T	G	-0.0590705	-0.0196076		0.150779	FALSE	FALSE	FALSE	TBI	7	33563534	0.374785	0.0220919	outcome	TRUE	reported	textfile	ebi-a-GCST90016997	7	33603146	0.0132929	8.88976e-06	14306	genus Eubacterium coprostanoligenes groupgenus Eubacterium coprostanoligenes group|| id:ebi-a-GCST90016997	TRUE	reported	igd	2	TRUE	19.747
rs10444197	A	G	A	G	-0.0505823	-0.043028		0.349482	FALSE	FALSE	FALSE	TBI	10	2173737	0.0096859	0.0166334	outcome	TRUE	reported	textfile	ebi-a-GCST90016997	10	2215931	0.0113455	5.98467e-06	14306	genus Eubacterium coprostanoligenes groupgenus Eubacterium coprostanoligenes group|| id:ebi-a-GCST90016997	TRUE	reported	igd	2	TRUE	19.877
rs11052069	C	T	C	T	-0.0477832	0.0164427		0.559585	FALSE	FALSE	FALSE	TBI	12	32560985	0.301814	0.0159243	outcome	TRUE	reported	textfile	ebi-a-GCST90016997	12	32713919	0.0107833	9.37951e-06	14306	genus Eubacterium coprostanoligenes groupgenus Eubacterium coprostanoligenes group|| id:ebi-a-GCST90016997	TRUE	reported	igd	2	TRUE	19.6357
rs11720857	C	T	C	T	0.0630776	-8.69482e-05		0.175816	FALSE	FALSE	FALSE	TBI	3	114075660	0.996664	0.0207938	outcome	TRUE	reported	textfile	ebi-a-GCST90016997	3	113794507	0.0144485	9.26254e-06	14306	genus Eubacterium coprostanoligenes groupgenus Eubacterium coprostanoligenes group|| id:ebi-a-GCST90016997	TRUE	reported	igd	2	TRUE	19.0592
rs12906958	C	T	C	T	-0.0533159	0.0525067		0.292913	FALSE	FALSE	FALSE	TBI	15	36619397	0.00234509	0.0172569	outcome	TRUE	reported	textfile	ebi-a-GCST90016997	15	36911598	0.0115935	4.348e-06	14306	genus Eubacterium coprostanoligenes groupgenus Eubacterium coprostanoligenes group|| id:ebi-a-GCST90016997	TRUE	reported	igd	2	TRUE	21.1487
rs17159861	C	T	C	T	0.0962228	0.0121587		0.108055	FALSE	FALSE	FALSE	TBI	7	31045547	0.634889	0.025605	outcome	TRUE	reported	textfile	ebi-a-GCST90016997	7	31085162	0.0168388	1.03786e-08	14306	genus Eubacterium coprostanoligenes groupgenus Eubacterium coprostanoligenes group|| id:ebi-a-GCST90016997	TRUE	reported	igd	2	TRUE	32.6538
rs2644213	A	G	A	G	-0.0538845	-0.035557		0.695054	FALSE	FALSE	FALSE	TBI	10	82746340	0.0394684	0.0172668	outcome	TRUE	reported	textfile	ebi-a-GCST90016997	10	84506096	0.0121245	9.85644e-06	14306	genus Eubacterium coprostanoligenes groupgenus Eubacterium coprostanoligenes group|| id:ebi-a-GCST90016997	TRUE	reported	igd	2	TRUE	19.7515
rs4076415	G	T	G	T	-0.0515152	0.0128088		0.63139	FALSE	FALSE	FALSE	TBI	15	85897766	0.435226	0.0164156	outcome	TRUE	reported	textfile	ebi-a-GCST90016997	15	86440997	0.0110294	1.98976e-06	14306	genus Eubacterium coprostanoligenes groupgenus Eubacterium coprostanoligenes group|| id:ebi-a-GCST90016997	TRUE	reported	igd	2	TRUE	21.8156
rs62024432	C	T	C	T	-0.0769698	0.0371543		0.0951561	FALSE	FALSE	FALSE	TBI	15	97326063	0.167471	0.0269161	outcome	TRUE	reported	textfile	ebi-a-GCST90016997	15	97869293	0.0172101	7.50205e-06	14306	genus Eubacterium coprostanoligenes groupgenus Eubacterium coprostanoligenes group|| id:ebi-a-GCST90016997	TRUE	reported	igd	2	TRUE	20.002
rs6762473	A	C	A	C	-0.0521584	0.0204789		0.65988	FALSE	FALSE	FALSE	TBI	3	127420731	0.218867	0.0166557	outcome	TRUE	reported	textfile	ebi-a-GCST90016997	3	127139574	0.0112353	4.26108e-06	14306	genus Eubacterium coprostanoligenes groupgenus Eubacterium coprostanoligenes group|| id:ebi-a-GCST90016997	TRUE	reported	igd	2	TRUE	21.5516
rs76898927	G	A	G	A	0.123055	0.00234169		0.0538836	FALSE	FALSE	FALSE	TBI	3	81546326	0.946632	0.0349836	outcome	TRUE	reported	textfile	ebi-a-GCST90016997	3	81595477	0.0266375	4.78983e-06	14306	genus Eubacterium coprostanoligenes groupgenus Eubacterium coprostanoligenes group|| id:ebi-a-GCST90016997	TRUE	reported	igd	2	TRUE	21.3408
rs79895140	T	C	T	C	-0.0641017	-0.00660736		0.115253	FALSE	FALSE	FALSE	TBI	2	50570263	0.792574	0.0251261	outcome	TRUE	reported	textfile	ebi-a-GCST90016997	2	50797401	0.0141153	8.61807e-06	14306	genus Eubacterium coprostanoligenes groupgenus Eubacterium coprostanoligenes group|| id:ebi-a-GCST90016997	TRUE	reported	igd	2	TRUE	20.6233
rs9648214	T	C	T	C	-0.0828719	0.0207702		0.0860933	FALSE	FALSE	FALSE	TBI	7	16341181	0.461502	0.0282061	outcome	TRUE	reported	textfile	ebi-a-GCST90016997	7	16380806	0.016431	2.52029e-07	14306	genus Eubacterium coprostanoligenes groupgenus Eubacterium coprostanoligenes group|| id:ebi-a-GCST90016997	TRUE	reported	igd	2	TRUE	25.4382
rs12719051	A	G	A	G	0.0916626	-0.0617264		0.0637469	FALSE	FALSE	FALSE	TBI	7	51297455	0.0583311	0.0326043	outcome	TRUE	reported	textfile	ebi-a-GCST90016998	7	51365152	0.0208183	7.11771e-06	14306	genus Eubacterium eligens groupgenus Eubacterium eligens group|| id:ebi-a-GCST90016998	TRUE	reported	igd	2	TRUE	19.3863
rs182318	G	A	G	A	-0.0824941	0.0203284		0.0819692	FALSE	FALSE	FALSE	TBI	11	31077144	0.482139	0.0289221	outcome	TRUE	reported	textfile	ebi-a-GCST90016998	11	31098691	0.0195615	8.39827e-06	14306	genus Eubacterium eligens groupgenus Eubacterium eligens group|| id:ebi-a-GCST90016998	TRUE	reported	igd	2	TRUE	17.7845
rs2200429	A	G	A	G	-0.0888825	0.0204462		0.09815	FALSE	FALSE	FALSE	TBI	13	106911110	0.440855	0.0265277	outcome	TRUE	reported	textfile	ebi-a-GCST90016998	13	107563458	0.0198479	5.29724e-06	14306	genus Eubacterium eligens groupgenus Eubacterium eligens group|| id:ebi-a-GCST90016998	TRUE	reported	igd	2	TRUE	20.0541
rs265534	T	G	T	G	-0.0563756	-0.0165469		0.469297	FALSE	FALSE	FALSE	TBI	10	81332251	0.297143	0.0158711	outcome	TRUE	reported	textfile	ebi-a-GCST90016998	10	83092007	0.0120127	2.26757e-06	14306	genus Eubacterium eligens groupgenus Eubacterium eligens group|| id:ebi-a-GCST90016998	TRUE	reported	igd	2	TRUE	22.0242
rs4583233	A	C	A	C	0.0670205	0.00266278		0.28929	FALSE	FALSE	FALSE	TBI	16	81786881	0.879464	0.0175589	outcome	TRUE	reported	textfile	ebi-a-GCST90016998	16	81820486	0.0128122	2.83851e-07	14306	genus Eubacterium eligens groupgenus Eubacterium eligens group|| id:ebi-a-GCST90016998	TRUE	reported	igd	2	TRUE	27.3633
rs56080211	T	C	T	C	-0.123093	-0.0266683		0.922615	FALSE	FALSE	FALSE	TBI	2	109503416	0.372542	0.0299066	outcome	TRUE	reported	textfile	ebi-a-GCST90016998	2	110260993	0.0282743	9.14282e-06	14306	genus Eubacterium eligens groupgenus Eubacterium eligens group|| id:ebi-a-GCST90016998	TRUE	reported	igd	2	TRUE	18.9532
rs6923695	T	G	T	G	0.103268	0.00351431		0.0664388	FALSE	FALSE	FALSE	TBI	6	70247112	0.912089	0.0318315	outcome	TRUE	reported	textfile	ebi-a-GCST90016998	6	70956815	0.0229525	4.87405e-06	14306	genus Eubacterium eligens groupgenus Eubacterium eligens group|| id:ebi-a-GCST90016998	TRUE	reported	igd	2	TRUE	20.2428
rs10147907	T	G	T	G	0.172263	-0.0303404		0.0773752	FALSE	FALSE	FALSE	TBI	14	89018029	0.316188	0.0302701	outcome	TRUE	reported	textfile	ebi-a-GCST90016999	14	89484373	0.039601	8.27237e-06	14306	genus Eubacterium fissicatena groupgenus Eubacterium fissicatena group|| id:ebi-a-GCST90016999	TRUE	reported	igd	2	TRUE	18.9222
rs11818408	G	A	G	A	0.10585	0.0205243		0.395982	FALSE	FALSE	FALSE	TBI	10	94998710	0.205389	0.0162075	outcome	TRUE	reported	textfile	ebi-a-GCST90016999	10	96758467	0.0237114	8.20012e-06	14306	genus Eubacterium fissicatena groupgenus Eubacterium fissicatena group|| id:ebi-a-GCST90016999	TRUE	reported	igd	2	TRUE	19.9282
rs11876297	T	C	T	C	0.131469	0.0337778		0.281909	FALSE	FALSE	FALSE	TBI	18	48226901	0.0587246	0.0178694	outcome	TRUE	reported	textfile	ebi-a-GCST90016999	18	45753272	0.0281712	2.66557e-06	14306	genus Eubacterium fissicatena groupgenus Eubacterium fissicatena group|| id:ebi-a-GCST90016999	TRUE	reported	igd	2	TRUE	21.7789
rs151257695	A	G	A	G	0.20951	-0.0091114		0.0706892	FALSE	FALSE	FALSE	TBI	7	73629231	0.768093	0.0308997	outcome	TRUE	reported	textfile	ebi-a-GCST90016999	7	73043561	0.0454847	3.09678e-06	14306	genus Eubacterium fissicatena groupgenus Eubacterium fissicatena group|| id:ebi-a-GCST90016999	TRUE	reported	igd	2	TRUE	21.2167
rs1768152	C	T	C	T	-0.139489	-0.00640744		0.895228	FALSE	FALSE	FALSE	TBI	3	39563463	0.804679	0.0259099	outcome	TRUE	reported	textfile	ebi-a-GCST90016999	3	39604954	0.0316186	8.70062e-06	14306	genus Eubacterium fissicatena groupgenus Eubacterium fissicatena group|| id:ebi-a-GCST90016999	TRUE	reported	igd	2	TRUE	19.4623
rs2733072	G	A	G	A	0.109644	0.0221884		0.50431	FALSE	FALSE	FALSE	TBI	8	5576177	0.162465	0.0158849	outcome	TRUE	reported	textfile	ebi-a-GCST90016999	8	5433699	0.0228306	1.49091e-06	14306	genus Eubacterium fissicatena groupgenus Eubacterium fissicatena group|| id:ebi-a-GCST90016999	TRUE	reported	igd	2	TRUE	23.064
rs3771393	T	C	T	C	-0.130842	-0.0193834		0.806301	FALSE	FALSE	FALSE	TBI	2	70918116	0.333049	0.0200243	outcome	TRUE	reported	textfile	ebi-a-GCST90016999	2	71145246	0.0266671	7.37904e-07	14306	genus Eubacterium fissicatena groupgenus Eubacterium fissicatena group|| id:ebi-a-GCST90016999	TRUE	reported	igd	2	TRUE	24.0737
rs6934739	A	G	A	G	0.111463	0.0281428		0.332455	FALSE	FALSE	FALSE	TBI	6	39972698	0.0934889	0.0167789	outcome	TRUE	reported	textfile	ebi-a-GCST90016999	6	39940437	0.0252788	9.75326e-06	14306	genus Eubacterium fissicatena groupgenus Eubacterium fissicatena group|| id:ebi-a-GCST90016999	TRUE	reported	igd	2	TRUE	19.4423
rs7104872	G	A	G	A	0.138612	0.0408723		0.110774	FALSE	FALSE	FALSE	TBI	11	115294391	0.106526	0.0253235	outcome	TRUE	reported	textfile	ebi-a-GCST90016999	11	115165111	0.0291906	2.73149e-06	14306	genus Eubacterium fissicatena groupgenus Eubacterium fissicatena group|| id:ebi-a-GCST90016999	TRUE	reported	igd	2	TRUE	22.5484
rs10501370	C	T	C	T	-0.115589	0.0517567		0.0627009	FALSE	FALSE	FALSE	TBI	11	58273149	0.113108	0.0326669	outcome	TRUE	reported	textfile	ebi-a-GCST90017000	11	58040621	0.0252489	5.41914e-06	14306	genus Eubacterium hallii groupgenus Eubacterium hallii group|| id:ebi-a-GCST90017000	TRUE	reported	igd	2	TRUE	20.9579
rs10798999	C	T	C	T	0.0601661	-0.0291958		0.268689	FALSE	FALSE	FALSE	TBI	1	33843316	0.10206	0.0178574	outcome	TRUE	reported	textfile	ebi-a-GCST90017000	1	34308917	0.0126752	2.60555e-06	14306	genus Eubacterium hallii groupgenus Eubacterium hallii group|| id:ebi-a-GCST90017000	TRUE	reported	igd	2	TRUE	22.5317
rs117748144	T	C	T	C	-0.126582	0.00142911		0.0507609	FALSE	FALSE	FALSE	TBI	11	11750090	0.968547	0.036244	outcome	TRUE	reported	textfile	ebi-a-GCST90017000	11	11771637	0.028712	7.85995e-06	14306	genus Eubacterium hallii groupgenus Eubacterium hallii group|| id:ebi-a-GCST90017000	TRUE	reported	igd	2	TRUE	19.4365
rs13116360	T	C	T	C	0.154124	-0.0387964		0.0666961	FALSE	FALSE	FALSE	TBI	4	110964275	0.224943	0.031971	outcome	TRUE	reported	textfile	ebi-a-GCST90017000	4	111885431	0.0297185	2.9449e-07	14306	genus Eubacterium hallii groupgenus Eubacterium hallii group|| id:ebi-a-GCST90017000	TRUE	reported	igd	2	TRUE	26.8959
rs17074066	T	C	T	C	-0.0813986	-0.0146477		0.0200756	FALSE	FALSE	FALSE	TBI	4	182788383	0.796227	0.0567228	outcome	TRUE	reported	textfile	ebi-a-GCST90017000	4	183709536	0.0189272	9.3491e-06	14306	genus Eubacterium hallii groupgenus Eubacterium hallii group|| id:ebi-a-GCST90017000	TRUE	reported	igd	2	TRUE	18.4953
rs17474256	G	A	G	A	0.0810805	0.0211346		0.0981587	FALSE	FALSE	FALSE	TBI	1	103982054	0.429056	0.0267253	outcome	TRUE	reported	textfile	ebi-a-GCST90017000	1	104524676	0.0184573	9.45453e-06	14306	genus Eubacterium hallii groupgenus Eubacterium hallii group|| id:ebi-a-GCST90017000	TRUE	reported	igd	2	TRUE	19.2973
rs281379	A	G	A	G	-0.0499523	-0.0134529		0.408655	FALSE	FALSE	FALSE	TBI	19	48711017	0.402263	0.0160615	outcome	TRUE	reported	textfile	ebi-a-GCST90017000	19	49214274	0.0112153	9.32803e-06	14306	genus Eubacterium hallii groupgenus Eubacterium hallii group|| id:ebi-a-GCST90017000	TRUE	reported	igd	2	TRUE	19.8376
rs28584818	A	G	A	G	0.126115	0.0248859		0.0803206	FALSE	FALSE	FALSE	TBI	3	64678780	0.393791	0.0291826	outcome	TRUE	reported	textfile	ebi-a-GCST90017000	3	64664456	0.0268627	4.43231e-06	14306	genus Eubacterium hallii groupgenus Eubacterium hallii group|| id:ebi-a-GCST90017000	TRUE	reported	igd	2	TRUE	22.0411
rs60254196	G	A	G	A	0.0522832	-0.00878637		0.535548	FALSE	FALSE	FALSE	TBI	7	149159628	0.581151	0.0159259	outcome	TRUE	reported	textfile	ebi-a-GCST90017000	7	148856720	0.0111865	2.69675e-06	14306	genus Eubacterium hallii groupgenus Eubacterium hallii group|| id:ebi-a-GCST90017000	TRUE	reported	igd	2	TRUE	21.8442
rs630939	C	T	C	T	-0.0508914	0.0114518		0.454089	FALSE	FALSE	FALSE	TBI	18	50858093	0.474605	0.0160163	outcome	TRUE	reported	textfile	ebi-a-GCST90017000	18	48384463	0.0114352	9.15756e-06	14306	genus Eubacterium hallii groupgenus Eubacterium hallii group|| id:ebi-a-GCST90017000	TRUE	reported	igd	2	TRUE	19.8062
rs6550770	C	T	C	T	0.198087	-0.022883		0.957347	FALSE	FALSE	FALSE	TBI	3	23621925	0.563812	0.0396455	outcome	TRUE	reported	textfile	ebi-a-GCST90017000	3	23663416	0.0443545	4.82303e-06	14306	genus Eubacterium hallii groupgenus Eubacterium hallii group|| id:ebi-a-GCST90017000	TRUE	reported	igd	2	TRUE	19.9451
rs74018587	C	T	C	T	0.208943	-0.131242		0.0400693	FALSE	FALSE	FALSE	TBI	15	61721961	0.00163757	0.0416757	outcome	TRUE	reported	textfile	ebi-a-GCST90017000	15	62014160	0.043822	3.70254e-06	14306	genus Eubacterium hallii groupgenus Eubacterium hallii group|| id:ebi-a-GCST90017000	TRUE	reported	igd	2	TRUE	22.7338
rs78056098	G	T	G	T	-0.0507411	0.0125632		0.354801	FALSE	FALSE	FALSE	TBI	11	123919170	0.445634	0.0164717	outcome	TRUE	reported	textfile	ebi-a-GCST90017000	11	123789877	0.0113758	8.2882e-06	14306	genus Eubacterium hallii groupgenus Eubacterium hallii group|| id:ebi-a-GCST90017000	TRUE	reported	igd	2	TRUE	19.8955
rs949971	T	G	T	G	-0.0540164	-0.0173206		0.325171	FALSE	FALSE	FALSE	TBI	3	110564542	0.304664	0.0168737	outcome	TRUE	reported	textfile	ebi-a-GCST90017000	3	110283389	0.0116101	3.29003e-06	14306	genus Eubacterium hallii groupgenus Eubacterium hallii group|| id:ebi-a-GCST90017000	TRUE	reported	igd	2	TRUE	21.6461
rs10263623	C	T	C	T	0.193496	-0.0704479		0.039302	FALSE	FALSE	FALSE	TBI	7	65429224	0.0858341	0.0410108	outcome	TRUE	reported	textfile	ebi-a-GCST90017001	7	64894137	0.0439023	8.90697e-06	14306	genus Eubacterium nodatum groupgenus Eubacterium nodatum group|| id:ebi-a-GCST90017001	TRUE	reported	igd	2	TRUE	19.4254
rs10458299	T	C	T	C	-0.187753	0.0309875		0.0745538	FALSE	FALSE	FALSE	TBI	7	135367596	0.305617	0.0302475	outcome	TRUE	reported	textfile	ebi-a-GCST90017001	7	135052348	0.041969	8.3672e-06	14306	genus Eubacterium nodatum groupgenus Eubacterium nodatum group|| id:ebi-a-GCST90017001	TRUE	reported	igd	2	TRUE	20.0132
rs11006576	A	G	A	G	-0.110167	-0.00129397		0.540887	FALSE	FALSE	FALSE	TBI	10	59562257	0.935245	0.0159261	outcome	TRUE	reported	textfile	ebi-a-GCST90017001	10	61322015	0.024593	7.98656e-06	14306	genus Eubacterium nodatum groupgenus Eubacterium nodatum group|| id:ebi-a-GCST90017001	TRUE	reported	igd	2	TRUE	20.0669
rs113893692	C	T	C	T	-0.185107	-0.00380859		0.123378	FALSE	FALSE	FALSE	TBI	9	28245520	0.874825	0.0241766	outcome	TRUE	reported	textfile	ebi-a-GCST90017001	9	28245518	0.0403573	5.75705e-06	14306	genus Eubacterium nodatum groupgenus Eubacterium nodatum group|| id:ebi-a-GCST90017001	TRUE	reported	igd	2	TRUE	21.0379
rs34297067	A	G	A	G	-0.186907	0.00628417		0.146343	FALSE	FALSE	FALSE	TBI	14	51719170	0.778994	0.0223931	outcome	TRUE	reported	textfile	ebi-a-GCST90017001	14	52185888	0.0341475	6.59781e-08	14306	genus Eubacterium nodatum groupgenus Eubacterium nodatum group|| id:ebi-a-GCST90017001	TRUE	reported	igd	2	TRUE	29.9594
rs61841040	G	T	G	T	0.160621	-0.00103908		0.198373	FALSE	FALSE	FALSE	TBI	10	9617786	0.958293	0.0198695	outcome	TRUE	reported	textfile	ebi-a-GCST90017001	10	9659749	0.0341609	3.56139e-06	14306	genus Eubacterium nodatum groupgenus Eubacterium nodatum group|| id:ebi-a-GCST90017001	TRUE	reported	igd	2	TRUE	22.1078
rs6818880	G	A	G	A	0.110081	-0.00857117		0.532358	FALSE	FALSE	FALSE	TBI	4	93791596	0.590425	0.015925	outcome	TRUE	reported	textfile	ebi-a-GCST90017001	4	94712747	0.0245964	7.82546e-06	14306	genus Eubacterium nodatum groupgenus Eubacterium nodatum group|| id:ebi-a-GCST90017001	TRUE	reported	igd	2	TRUE	20.03
rs77910827	C	T	C	T	0.201788	0.0308931		0.108067	FALSE	FALSE	FALSE	TBI	9	93835703	0.225397	0.0254831	outcome	TRUE	reported	textfile	ebi-a-GCST90017001	9	96597985	0.0413568	9.05378e-07	14306	genus Eubacterium nodatum groupgenus Eubacterium nodatum group|| id:ebi-a-GCST90017001	TRUE	reported	igd	2	TRUE	23.8066
rs7827125	C	T	C	T	0.1223	0.0166646		0.280227	FALSE	FALSE	FALSE	TBI	8	5097390	0.344064	0.0176128	outcome	TRUE	reported	textfile	ebi-a-GCST90017001	8	4954912	0.0271331	7.17348e-06	14306	genus Eubacterium nodatum groupgenus Eubacterium nodatum group|| id:ebi-a-GCST90017001	TRUE	reported	igd	2	TRUE	20.3167
rs7880204	T	C	T	C	-0.125454	0.00350465		0.244639	FALSE	FALSE	FALSE	TBI	1	171091680	0.84877	0.018379	outcome	TRUE	reported	textfile	ebi-a-GCST90017001	1	171060821	0.0275303	6.8388e-06	14306	genus Eubacterium nodatum groupgenus Eubacterium nodatum group|| id:ebi-a-GCST90017001	TRUE	reported	igd	2	TRUE	20.7657
rs9425984	T	C	T	C	-0.130234	0.00447418		0.218155	FALSE	FALSE	FALSE	TBI	1	34064135	0.815041	0.0191264	outcome	TRUE	reported	textfile	ebi-a-GCST90017001	1	34529736	0.0292347	7.20676e-06	14306	genus Eubacterium nodatum groupgenus Eubacterium nodatum group|| id:ebi-a-GCST90017001	TRUE	reported	igd	2	TRUE	19.845
rs12129908	A	C	A	C	-0.0893273	-0.0177151		0.601488	FALSE	FALSE	FALSE	TBI	1	195094889	0.272778	0.0161533	outcome	TRUE	reported	textfile	ebi-a-GCST90017002	1	195064019	0.0198333	5.79522e-06	14306	genus Eubacterium oxidoreducens groupgenus Eubacterium oxidoreducens group|| id:ebi-a-GCST90017002	TRUE	reported	igd	2	TRUE	20.2852
rs12423772	G	T	G	T	0.14098	-0.00637037		0.154431	FALSE	FALSE	FALSE	TBI	12	94121564	0.775052	0.0222917	outcome	TRUE	reported	textfile	ebi-a-GCST90017002	12	94515340	0.0295029	2.62924e-06	14306	genus Eubacterium oxidoreducens groupgenus Eubacterium oxidoreducens group|| id:ebi-a-GCST90017002	TRUE	reported	igd	2	TRUE	22.8342
rs2973294	G	T	G	T	0.0923559	0.0150242		0.413391	FALSE	FALSE	FALSE	TBI	4	37525057	0.349469	0.0160581	outcome	TRUE	reported	textfile	ebi-a-GCST90017002	4	37526679	0.0195439	2.38836e-06	14306	genus Eubacterium oxidoreducens groupgenus Eubacterium oxidoreducens group|| id:ebi-a-GCST90017002	TRUE	reported	igd	2	TRUE	22.3309
rs34561138	G	A	G	A	0.216145	0.0373593		0.0394503	FALSE	FALSE	FALSE	TBI	16	86446749	0.36331	0.0410959	outcome	TRUE	reported	textfile	ebi-a-GCST90017002	16	86480355	0.045992	2.51166e-06	14306	genus Eubacterium oxidoreducens groupgenus Eubacterium oxidoreducens group|| id:ebi-a-GCST90017002	TRUE	reported	igd	2	TRUE	22.0864
rs440215	T	C	T	C	-0.0932766	-0.0254802		0.560898	FALSE	FALSE	FALSE	TBI	5	107546693	0.109557	0.0159232	outcome	TRUE	reported	textfile	ebi-a-GCST90017002	5	106882394	0.0195294	1.65406e-06	14306	genus Eubacterium oxidoreducens groupgenus Eubacterium oxidoreducens group|| id:ebi-a-GCST90017002	TRUE	reported	igd	2	TRUE	22.8122
rs10248854	C	A	C	A	-0.0527827	-0.0401056		0.395059	FALSE	FALSE	FALSE	TBI	7	121641184	0.0132465	0.0161907	outcome	TRUE	reported	textfile	ebi-a-GCST90017003	7	121281238	0.0113464	4.20678e-06	14306	genus Eubacterium rectale groupgenus Eubacterium rectale group|| id:ebi-a-GCST90017003	TRUE	reported	igd	2	TRUE	21.6405
rs10797540	A	G	A	G	0.0503179	-0.0441634		0.445224	FALSE	FALSE	FALSE	TBI	1	234394624	0.00549541	0.0159063	outcome	TRUE	reported	textfile	ebi-a-GCST90017003	1	234530370	0.0108389	3.53387e-06	14306	genus Eubacterium rectale groupgenus Eubacterium rectale group|| id:ebi-a-GCST90017003	TRUE	reported	igd	2	TRUE	21.5514
rs143694765	T	C	T	C	0.0870025	-0.0163329		0.101869	FALSE	FALSE	FALSE	TBI	1	115540288	0.534497	0.0262945	outcome	TRUE	reported	textfile	ebi-a-GCST90017003	1	116082909	0.019779	9.75371e-06	14306	genus Eubacterium rectale groupgenus Eubacterium rectale group|| id:ebi-a-GCST90017003	TRUE	reported	igd	2	TRUE	19.3488
rs2884897	A	G	A	G	-0.129364	-0.017785		0.0349047	FALSE	FALSE	FALSE	TBI	11	8107990	0.682705	0.043508	outcome	TRUE	reported	textfile	ebi-a-GCST90017003	11	8129537	0.0289021	6.44421e-06	14306	genus Eubacterium rectale groupgenus Eubacterium rectale group|| id:ebi-a-GCST90017003	TRUE	reported	igd	2	TRUE	20.034
rs314726	T	C	T	C	0.0528824	-0.00125873		0.495655	FALSE	FALSE	FALSE	TBI	2	124795578	0.936911	0.0159024	outcome	TRUE	reported	textfile	ebi-a-GCST90017003	2	125553155	0.0109486	1.37965e-06	14306	genus Eubacterium rectale groupgenus Eubacterium rectale group|| id:ebi-a-GCST90017003	TRUE	reported	igd	2	TRUE	23.3295
rs35398954	A	G	A	G	-0.0901402	0.0125827		0.16124	FALSE	FALSE	FALSE	TBI	15	92463535	0.559023	0.0215348	outcome	TRUE	reported	textfile	ebi-a-GCST90017003	15	93006765	0.0174602	5.39946e-07	14306	genus Eubacterium rectale groupgenus Eubacterium rectale group|| id:ebi-a-GCST90017003	TRUE	reported	igd	2	TRUE	26.6525
rs59427698	A	G	A	G	-0.0576035	0.0079238		0.190069	FALSE	FALSE	FALSE	TBI	9	126663466	0.695149	0.0202201	outcome	TRUE	reported	textfile	ebi-a-GCST90017003	9	129425745	0.0130853	5.36908e-06	14306	genus Eubacterium rectale groupgenus Eubacterium rectale group|| id:ebi-a-GCST90017003	TRUE	reported	igd	2	TRUE	19.379
rs62547233	A	G	A	G	0.0536319	-0.0186224		0.283224	FALSE	FALSE	FALSE	TBI	9	89398504	0.288705	0.0175523	outcome	TRUE	reported	textfile	ebi-a-GCST90017003	9	92013419	0.0120201	9.89829e-06	14306	genus Eubacterium rectale groupgenus Eubacterium rectale group|| id:ebi-a-GCST90017003	TRUE	reported	igd	2	TRUE	19.9081
rs10131724	C	A	C	A	0.199832	0.00889239		0.900526	FALSE	FALSE	FALSE	TBI	14	51752348	0.738414	0.0266276	outcome	TRUE	reported	textfile	ebi-a-GCST90017004	14	52219066	0.0414577	2.38666e-06	14306	genus Eubacterium ruminantium groupgenus Eubacterium ruminantium group|| id:ebi-a-GCST90017004	TRUE	reported	igd	2	TRUE	23.2338
rs10923018	G	A	G	A	0.0726438	-0.0201487		0.579198	FALSE	FALSE	FALSE	TBI	1	88057716	0.20863	0.0160249	outcome	TRUE	reported	textfile	ebi-a-GCST90017004	1	88523399	0.0160924	6.79548e-06	14306	genus Eubacterium ruminantium groupgenus Eubacterium ruminantium group|| id:ebi-a-GCST90017004	TRUE	reported	igd	2	TRUE	20.3777
rs11637981	T	G	T	G	0.073258	0.00354521		0.443814	FALSE	FALSE	FALSE	TBI	15	60997423	0.823935	0.0159345	outcome	TRUE	reported	textfile	ebi-a-GCST90017004	15	61289622	0.0160888	5.43676e-06	14306	genus Eubacterium ruminantium groupgenus Eubacterium ruminantium group|| id:ebi-a-GCST90017004	TRUE	reported	igd	2	TRUE	20.733
rs13025464	C	T	C	T	0.0737077	0.01979		0.597372	FALSE	FALSE	FALSE	TBI	2	200745922	0.220039	0.0161363	outcome	TRUE	reported	textfile	ebi-a-GCST90017004	2	201610645	0.0163786	6.96835e-06	14306	genus Eubacterium ruminantium groupgenus Eubacterium ruminantium group|| id:ebi-a-GCST90017004	TRUE	reported	igd	2	TRUE	20.2522
rs139749	C	T	C	T	-0.0845439	-0.00918237		0.341264	FALSE	FALSE	FALSE	TBI	22	24907088	0.583351	0.016741	outcome	TRUE	reported	textfile	ebi-a-GCST90017004	22	25303055	0.0171791	8.58836e-07	14306	genus Eubacterium ruminantium groupgenus Eubacterium ruminantium group|| id:ebi-a-GCST90017004	TRUE	reported	igd	2	TRUE	24.2194
rs16891896	G	A	G	A	-0.174787	-0.0425531		0.085043	FALSE	FALSE	FALSE	TBI	5	33897484	0.133164	0.0283358	outcome	TRUE	reported	textfile	ebi-a-GCST90017004	5	33897589	0.0390573	2.38122e-06	14306	genus Eubacterium ruminantium groupgenus Eubacterium ruminantium group|| id:ebi-a-GCST90017004	TRUE	reported	igd	2	TRUE	20.0269
rs17519472	C	T	C	T	0.107804	-0.00567472		0.139073	FALSE	FALSE	FALSE	TBI	12	30208021	0.804561	0.0229329	outcome	TRUE	reported	textfile	ebi-a-GCST90017004	12	30360954	0.0233984	4.7036e-06	14306	genus Eubacterium ruminantium groupgenus Eubacterium ruminantium group|| id:ebi-a-GCST90017004	TRUE	reported	igd	2	TRUE	21.2274
rs209813	G	A	G	A	-0.103488	0.00583194		0.144998	FALSE	FALSE	FALSE	TBI	6	11953400	0.794707	0.0224131	outcome	TRUE	reported	textfile	ebi-a-GCST90017004	6	11953633	0.0236391	9.23145e-06	14306	genus Eubacterium ruminantium groupgenus Eubacterium ruminantium group|| id:ebi-a-GCST90017004	TRUE	reported	igd	2	TRUE	19.1654
rs2116427	A	G	A	G	0.0911461	0.00896203		0.254888	FALSE	FALSE	FALSE	TBI	5	121847301	0.620915	0.0181214	outcome	TRUE	reported	textfile	ebi-a-GCST90017004	5	121182996	0.0182353	4.67369e-07	14306	genus Eubacterium ruminantium groupgenus Eubacterium ruminantium group|| id:ebi-a-GCST90017004	TRUE	reported	igd	2	TRUE	24.9833
rs2229917	A	G	A	G	0.153538	0.0447494		0.0418902	FALSE	FALSE	FALSE	TBI	9	128218658	0.257255	0.0394998	outcome	TRUE	reported	textfile	ebi-a-GCST90017004	9	130980937	0.0323922	2.15894e-06	14306	genus Eubacterium ruminantium groupgenus Eubacterium ruminantium group|| id:ebi-a-GCST90017004	TRUE	reported	igd	2	TRUE	22.4673
rs2418654	C	T	C	T	-0.0748879	0.00869398		0.433279	FALSE	FALSE	FALSE	TBI	2	71020448	0.590712	0.0161657	outcome	TRUE	reported	textfile	ebi-a-GCST90017004	2	71247578	0.0165852	6.17248e-06	14306	genus Eubacterium ruminantium groupgenus Eubacterium ruminantium group|| id:ebi-a-GCST90017004	TRUE	reported	igd	2	TRUE	20.3883
rs2817174	C	T	C	T	-0.0734306	0.000915131		0.396683	FALSE	FALSE	FALSE	TBI	1	3127617	0.954848	0.0161628	outcome	TRUE	reported	textfile	ebi-a-GCST90017004	1	3044181	0.0163687	7.86955e-06	14306	genus Eubacterium ruminantium groupgenus Eubacterium ruminantium group|| id:ebi-a-GCST90017004	TRUE	reported	igd	2	TRUE	20.1245
rs57340348	T	C	T	C	-0.0979429	0.00503815		0.202114	FALSE	FALSE	FALSE	TBI	6	129708969	0.798814	0.0197666	outcome	TRUE	reported	textfile	ebi-a-GCST90017004	6	130030114	0.0212166	4.93276e-06	14306	genus Eubacterium ruminantium groupgenus Eubacterium ruminantium group|| id:ebi-a-GCST90017004	TRUE	reported	igd	2	TRUE	21.3105
rs606117	G	A	G	A	-0.0833243	-0.00455904		0.727435	FALSE	FALSE	FALSE	TBI	9	2539358	0.797593	0.0177766	outcome	TRUE	reported	textfile	ebi-a-GCST90017004	9	2539358	0.018056	4.81637e-06	14306	genus Eubacterium ruminantium groupgenus Eubacterium ruminantium group|| id:ebi-a-GCST90017004	TRUE	reported	igd	2	TRUE	21.2961
rs6676699	T	G	T	G	0.0888124	-0.0145608		0.700071	FALSE	FALSE	FALSE	TBI	1	198009151	0.399543	0.0172841	outcome	TRUE	reported	textfile	ebi-a-GCST90017004	1	197978281	0.0196447	6.37984e-06	14306	genus Eubacterium ruminantium groupgenus Eubacterium ruminantium group|| id:ebi-a-GCST90017004	TRUE	reported	igd	2	TRUE	20.4388
rs7000472	G	A	G	A	0.0762282	0.0342473		0.583175	FALSE	FALSE	FALSE	TBI	8	137614025	0.0332698	0.0160875	outcome	TRUE	reported	textfile	ebi-a-GCST90017004	8	138626268	0.016523	4.06846e-06	14306	genus Eubacterium ruminantium groupgenus Eubacterium ruminantium group|| id:ebi-a-GCST90017004	TRUE	reported	igd	2	TRUE	21.284
rs72836424	C	T	C	T	-0.139825	0.00927762		0.111258	FALSE	FALSE	FALSE	TBI	10	127239189	0.713152	0.0252366	outcome	TRUE	reported	textfile	ebi-a-GCST90017004	10	129037453	0.030069	2.62126e-06	14306	genus Eubacterium ruminantium groupgenus Eubacterium ruminantium group|| id:ebi-a-GCST90017004	TRUE	reported	igd	2	TRUE	21.6238
rs73139629	A	C	A	C	-0.115098	0.00204941		0.091518	FALSE	FALSE	FALSE	TBI	12	62912223	0.940815	0.0276033	outcome	TRUE	reported	textfile	ebi-a-GCST90017004	12	63306003	0.0247909	5.36204e-06	14306	genus Eubacterium ruminantium groupgenus Eubacterium ruminantium group|| id:ebi-a-GCST90017004	TRUE	reported	igd	2	TRUE	21.5551
rs11617697	A	G	A	G	-0.143349	-0.0104194		0.054938	FALSE	FALSE	FALSE	TBI	13	98133646	0.766032	0.035015	outcome	TRUE	reported	textfile	ebi-a-GCST90017005	13	98785900	0.0286241	7.21755e-07	14306	genus Eubacterium ventriosum groupgenus Eubacterium ventriosum group|| id:ebi-a-GCST90017005	TRUE	reported	igd	2	TRUE	25.0799
rs12964517	G	A	G	A	0.0587198	-0.00195856		0.28289	FALSE	FALSE	FALSE	TBI	18	24880821	0.911496	0.0176205	outcome	TRUE	reported	textfile	ebi-a-GCST90017005	18	22460785	0.0123453	2.07501e-06	14306	genus Eubacterium ventriosum groupgenus Eubacterium ventriosum group|| id:ebi-a-GCST90017005	TRUE	reported	igd	2	TRUE	22.6238
rs13082419	C	T	C	T	-0.0715522	0.0201618		0.110884	FALSE	FALSE	FALSE	TBI	3	108017587	0.42465	0.0252534	outcome	TRUE	reported	textfile	ebi-a-GCST90017005	3	107736434	0.016137	9.55983e-06	14306	genus Eubacterium ventriosum groupgenus Eubacterium ventriosum group|| id:ebi-a-GCST90017005	TRUE	reported	igd	2	TRUE	19.6608
rs16884680	G	T	G	T	-0.0906428	0.0116576		0.103811	FALSE	FALSE	FALSE	TBI	8	113432826	0.654543	0.0260529	outcome	TRUE	reported	textfile	ebi-a-GCST90017005	8	114445055	0.0191909	1.73968e-06	14306	genus Eubacterium ventriosum groupgenus Eubacterium ventriosum group|| id:ebi-a-GCST90017005	TRUE	reported	igd	2	TRUE	22.3088
rs35179274	C	T	C	T	-0.0627263	0.0386613		0.179198	FALSE	FALSE	FALSE	TBI	14	51493907	0.0607771	0.0206182	outcome	TRUE	reported	textfile	ebi-a-GCST90017005	14	51960625	0.013786	5.75798e-06	14306	genus Eubacterium ventriosum groupgenus Eubacterium ventriosum group|| id:ebi-a-GCST90017005	TRUE	reported	igd	2	TRUE	20.7025
rs3809430	T	C	T	C	-0.0548171	-0.000833975		0.307223	FALSE	FALSE	FALSE	TBI	14	44506307	0.961213	0.017149	outcome	TRUE	reported	textfile	ebi-a-GCST90017005	14	44975510	0.0118426	3.5532e-06	14306	genus Eubacterium ventriosum groupgenus Eubacterium ventriosum group|| id:ebi-a-GCST90017005	TRUE	reported	igd	2	TRUE	21.4258
rs57199565	T	C	T	C	0.0783394	0.0112206		0.201366	FALSE	FALSE	FALSE	TBI	3	190505943	0.583269	0.0204527	outcome	TRUE	reported	textfile	ebi-a-GCST90017005	3	190223732	0.0160257	7.9704e-07	14306	genus Eubacterium ventriosum groupgenus Eubacterium ventriosum group|| id:ebi-a-GCST90017005	TRUE	reported	igd	2	TRUE	23.8961
rs66746423	C	T	C	T	0.0751501	-0.0421309		0.152013	FALSE	FALSE	FALSE	TBI	1	108855642	0.0558354	0.0220313	outcome	TRUE	reported	textfile	ebi-a-GCST90017005	1	109398264	0.0164978	6.11139e-06	14306	genus Eubacterium ventriosum groupgenus Eubacterium ventriosum group|| id:ebi-a-GCST90017005	TRUE	reported	igd	2	TRUE	20.7495
rs6704822	G	A	G	A	-0.0739179	-0.0269411		0.870157	FALSE	FALSE	FALSE	TBI	2	202797056	0.252632	0.0235503	outcome	TRUE	reported	textfile	ebi-a-GCST90017005	2	203661779	0.0166705	6.62232e-06	14306	genus Eubacterium ventriosum groupgenus Eubacterium ventriosum group|| id:ebi-a-GCST90017005	TRUE	reported	igd	2	TRUE	19.6608
rs72783037	C	A	C	A	0.0658926	-0.0269123		0.206258	FALSE	FALSE	FALSE	TBI	16	60314477	0.167057	0.0194774	outcome	TRUE	reported	textfile	ebi-a-GCST90017005	16	60348381	0.0143747	6.54757e-06	14306	genus Eubacterium ventriosum groupgenus Eubacterium ventriosum group|| id:ebi-a-GCST90017005	TRUE	reported	igd	2	TRUE	21.0124
rs73615400	T	C	T	C	-0.0956303	0.040813		0.096573	FALSE	FALSE	FALSE	TBI	20	51524380	0.127784	0.0267996	outcome	TRUE	reported	textfile	ebi-a-GCST90017005	20	50140919	0.0193428	9.53608e-07	14306	genus Eubacterium ventriosum groupgenus Eubacterium ventriosum group|| id:ebi-a-GCST90017005	TRUE	reported	igd	2	TRUE	24.4429
rs73849225	T	C	T	C	0.0975711	0.0296878		0.0831034	FALSE	FALSE	FALSE	TBI	4	125450659	0.298868	0.0285772	outcome	TRUE	reported	textfile	ebi-a-GCST90017005	4	126371814	0.0224388	5.20907e-06	14306	genus Eubacterium ventriosum groupgenus Eubacterium ventriosum group|| id:ebi-a-GCST90017005	TRUE	reported	igd	2	TRUE	18.9079
rs78250280	G	A	G	A	0.0749762	0.00515007		0.142141	FALSE	FALSE	FALSE	TBI	1	147819813	0.82059	0.0227089	outcome	TRUE	reported	textfile	ebi-a-GCST90017005	1	147291928	0.0164404	3.35792e-06	14306	genus Eubacterium ventriosum groupgenus Eubacterium ventriosum group|| id:ebi-a-GCST90017005	TRUE	reported	igd	2	TRUE	20.798
rs876734	T	C	T	C	0.0618696	0.00384494		0.717863	FALSE	FALSE	FALSE	TBI	12	52030212	0.828407	0.0177394	outcome	TRUE	reported	textfile	ebi-a-GCST90017005	12	52423996	0.0132532	2.88908e-06	14306	genus Eubacterium ventriosum groupgenus Eubacterium ventriosum group|| id:ebi-a-GCST90017005	TRUE	reported	igd	2	TRUE	21.7928
rs9316536	T	G	T	G	-0.0817111	-0.0352267		0.143054	FALSE	FALSE	FALSE	TBI	13	51364440	0.121879	0.0227719	outcome	TRUE	reported	textfile	ebi-a-GCST90017005	13	51938576	0.0183121	7.8352e-06	14306	genus Eubacterium ventriosum groupgenus Eubacterium ventriosum group|| id:ebi-a-GCST90017005	TRUE	reported	igd	2	TRUE	19.9107
rs10140184	A	C	A	C	0.0576795	-0.00318613		0.472865	FALSE	FALSE	FALSE	TBI	14	72715075	0.842593	0.0160448	outcome	TRUE	reported	textfile	ebi-a-GCST90017006	14	73181783	0.012599	4.95861e-06	14306	genus Eubacterium xylanophilum groupgenus Eubacterium xylanophilum group|| id:ebi-a-GCST90017006	TRUE	reported	igd	2	TRUE	20.959
rs10917203	A	C	A	C	0.0612633	0.0242053		0.393713	FALSE	FALSE	FALSE	TBI	1	22300773	0.13441	0.0161699	outcome	TRUE	reported	textfile	ebi-a-GCST90017006	1	22627266	0.0130917	3.15152e-06	14306	genus Eubacterium xylanophilum groupgenus Eubacterium xylanophilum group|| id:ebi-a-GCST90017006	TRUE	reported	igd	2	TRUE	21.8982
rs112176119	C	T	C	T	-0.113455	-0.0304072		0.0938242	FALSE	FALSE	FALSE	TBI	16	73662872	0.263303	0.0271828	outcome	TRUE	reported	textfile	ebi-a-GCST90017006	16	73696771	0.0245762	3.32767e-06	14306	genus Eubacterium xylanophilum groupgenus Eubacterium xylanophilum group|| id:ebi-a-GCST90017006	TRUE	reported	igd	2	TRUE	21.3117
rs13239072	G	A	G	A	0.0687427	-0.00617883		0.275503	FALSE	FALSE	FALSE	TBI	7	43526745	0.726668	0.0176759	outcome	TRUE	reported	textfile	ebi-a-GCST90017006	7	43566344	0.0142728	1.81782e-06	14306	genus Eubacterium xylanophilum groupgenus Eubacterium xylanophilum group|| id:ebi-a-GCST90017006	TRUE	reported	igd	2	TRUE	23.1972
rs17830032	G	A	G	A	-0.160597	0.0324932		0.0815827	FALSE	FALSE	FALSE	TBI	20	59420451	0.265539	0.0291839	outcome	TRUE	reported	textfile	ebi-a-GCST90017006	20	57995506	0.0310515	2.38891e-07	14306	genus Eubacterium xylanophilum groupgenus Eubacterium xylanophilum group|| id:ebi-a-GCST90017006	TRUE	reported	igd	2	TRUE	26.7491
rs1999224	G	T	G	T	-0.0949051	0.00492294		0.0970306	FALSE	FALSE	FALSE	TBI	9	127735841	0.853502	0.0266606	outcome	TRUE	reported	textfile	ebi-a-GCST90017006	9	130498120	0.0203503	3.75491e-06	14306	genus Eubacterium xylanophilum groupgenus Eubacterium xylanophilum group|| id:ebi-a-GCST90017006	TRUE	reported	igd	2	TRUE	21.7489
rs2012708	G	A	G	A	-0.0573202	0.0268939		0.655299	FALSE	FALSE	FALSE	TBI	16	84756953	0.105788	0.0166276	outcome	TRUE	reported	textfile	ebi-a-GCST90017006	16	84790559	0.0126905	6.52544e-06	14306	genus Eubacterium xylanophilum groupgenus Eubacterium xylanophilum group|| id:ebi-a-GCST90017006	TRUE	reported	igd	2	TRUE	20.4013
rs2213117	T	G	T	G	0.0877797	-0.0160624		0.1629	FALSE	FALSE	FALSE	TBI	11	131139765	0.456483	0.0215704	outcome	TRUE	reported	textfile	ebi-a-GCST90017006	11	131009660	0.0189012	4.21328e-06	14306	genus Eubacterium xylanophilum groupgenus Eubacterium xylanophilum group|| id:ebi-a-GCST90017006	TRUE	reported	igd	2	TRUE	21.568
rs75586835	A	G	A	G	-0.114498	-0.0285777		0.070776	FALSE	FALSE	FALSE	TBI	4	86970786	0.355562	0.0309331	outcome	TRUE	reported	textfile	ebi-a-GCST90017006	4	87891938	0.0263455	9.38707e-06	14306	genus Eubacterium xylanophilum groupgenus Eubacterium xylanophilum group|| id:ebi-a-GCST90017006	TRUE	reported	igd	2	TRUE	18.8879
rs10927394	G	T	G	T	-0.232262	-0.0268695		0.0187701	FALSE	FALSE	FALSE	TBI	1	245104037	0.643419	0.0580431	outcome	TRUE	reported	textfile	ebi-a-GCST90017007	1	245267339	0.0512364	7.01892e-06	14306	genus Faecalibacteriumgenus Faecalibacterium|| id:ebi-a-GCST90017007	TRUE	reported	igd	2	TRUE	20.5494
rs114946999	C	T	C	T	-0.0861565	-0.0119941		0.125777	FALSE	FALSE	FALSE	TBI	2	36898092	0.613776	0.0237652	outcome	TRUE	reported	textfile	ebi-a-GCST90017007	2	37125235	0.01896	5.69574e-06	14306	genus Faecalibacteriumgenus Faecalibacterium|| id:ebi-a-GCST90017007	TRUE	reported	igd	2	TRUE	20.649
rs11776390	T	C	T	C	-0.078354	-0.0108927		0.0662976	FALSE	FALSE	FALSE	TBI	8	38736127	0.732676	0.0318902	outcome	TRUE	reported	textfile	ebi-a-GCST90017007	8	38593645	0.017183	6.39676e-06	14306	genus Faecalibacteriumgenus Faecalibacterium|| id:ebi-a-GCST90017007	TRUE	reported	igd	2	TRUE	20.7933
rs1271565	C	T	C	T	-0.0576251	-0.0299765		0.261743	FALSE	FALSE	FALSE	TBI	14	63577379	0.0954135	0.0179768	outcome	TRUE	reported	textfile	ebi-a-GCST90017007	14	64044097	0.0119649	1.3017e-06	14306	genus Faecalibacteriumgenus Faecalibacterium|| id:ebi-a-GCST90017007	TRUE	reported	igd	2	TRUE	23.1956
rs12753492	A	C	A	C	0.0641305	0.00367817		0.113166	FALSE	FALSE	FALSE	TBI	1	13875051	0.883523	0.0251062	outcome	TRUE	reported	textfile	ebi-a-GCST90017007	1	14201546	0.0149933	8.80278e-06	14306	genus Faecalibacteriumgenus Faecalibacterium|| id:ebi-a-GCST90017007	TRUE	reported	igd	2	TRUE	18.2951
rs2835874	T	C	T	C	-0.0866356	-0.0871725		0.0355398	FALSE	FALSE	FALSE	TBI	21	37655599	0.0412648	0.0427136	outcome	TRUE	reported	textfile	ebi-a-GCST90017007	21	39027901	0.0196496	7.54397e-06	14306	genus Faecalibacteriumgenus Faecalibacterium|| id:ebi-a-GCST90017007	TRUE	reported	igd	2	TRUE	19.4395
rs6910935	G	A	G	A	-0.134864	0.0202987		0.939152	FALSE	FALSE	FALSE	TBI	6	131266017	0.539173	0.0330564	outcome	TRUE	reported	textfile	ebi-a-GCST90017007	6	131587157	0.0277032	1.37848e-06	14306	genus Faecalibacteriumgenus Faecalibacterium|| id:ebi-a-GCST90017007	TRUE	reported	igd	2	TRUE	23.6991
rs75499067	C	T	C	T	0.227585	-0.0629255		0.0739863	FALSE	FALSE	FALSE	TBI	16	6049862	0.0373999	0.0302328	outcome	TRUE	reported	textfile	ebi-a-GCST90017007	16	6099863	0.0465522	1.76449e-06	14306	genus Faecalibacteriumgenus Faecalibacterium|| id:ebi-a-GCST90017007	TRUE	reported	igd	2	TRUE	23.9005
rs79656633	T	C	T	C	0.145631	-0.0328943		0.10028	FALSE	FALSE	FALSE	TBI	1	110494205	0.214533	0.0265021	outcome	TRUE	reported	textfile	ebi-a-GCST90017007	1	111036827	0.0323019	8.13561e-06	14306	genus Faecalibacteriumgenus Faecalibacterium|| id:ebi-a-GCST90017007	TRUE	reported	igd	2	TRUE	20.326
rs9536330	T	C	T	C	-0.048317	0.00393309		0.473245	FALSE	FALSE	FALSE	TBI	13	52992882	0.804344	0.0158766	outcome	TRUE	reported	textfile	ebi-a-GCST90017007	13	53567017	0.010797	5.33261e-06	14306	genus Faecalibacteriumgenus Faecalibacterium|| id:ebi-a-GCST90017007	TRUE	reported	igd	2	TRUE	20.026
rs11126423	T	C	T	C	-0.0904399	-0.0709012		0.907235	FALSE	FALSE	FALSE	TBI	2	73968424	0.00933555	0.0272748	outcome	TRUE	reported	textfile	ebi-a-GCST90017008	2	74195551	0.0196301	5.91248e-06	14306	genus Family XIII AD3011 groupgenus Family XIII AD3011 group|| id:ebi-a-GCST90017008	TRUE	reported	igd	2	TRUE	21.2263
rs11736617	G	A	G	A	-0.0759493	-0.038531		0.054917	FALSE	FALSE	FALSE	TBI	4	38916209	0.271845	0.0350657	outcome	TRUE	reported	textfile	ebi-a-GCST90017008	4	38917830	0.0172101	9.02049e-06	14306	genus Family XIII AD3011 groupgenus Family XIII AD3011 group|| id:ebi-a-GCST90017008	TRUE	reported	igd	2	TRUE	19.4751
rs12812672	T	C	T	C	-0.096065	-0.0219711		0.0720292	FALSE	FALSE	FALSE	TBI	12	17974663	0.473762	0.03067	outcome	TRUE	reported	textfile	ebi-a-GCST90017008	12	18127597	0.020828	2.55806e-06	14306	genus Family XIII AD3011 groupgenus Family XIII AD3011 group|| id:ebi-a-GCST90017008	TRUE	reported	igd	2	TRUE	21.2733
rs149302	T	C	T	C	-0.0645635	-0.0432875		0.23283	FALSE	FALSE	FALSE	TBI	5	14159816	0.0210465	0.0187623	outcome	TRUE	reported	textfile	ebi-a-GCST90017008	5	14159925	0.0143225	7.48187e-06	14306	genus Family XIII AD3011 groupgenus Family XIII AD3011 group|| id:ebi-a-GCST90017008	TRUE	reported	igd	2	TRUE	20.3206
rs16840310	G	A	G	A	0.0608052	0.00773252		0.569889	FALSE	FALSE	FALSE	TBI	1	240530863	0.630166	0.0160594	outcome	TRUE	reported	textfile	ebi-a-GCST90017008	1	240694163	0.0122149	6.75118e-07	14306	genus Family XIII AD3011 groupgenus Family XIII AD3011 group|| id:ebi-a-GCST90017008	TRUE	reported	igd	2	TRUE	24.78
rs16940167	C	T	C	T	0.0732552	0.00830343		0.190267	FALSE	FALSE	FALSE	TBI	15	58391498	0.679795	0.0201177	outcome	TRUE	reported	textfile	ebi-a-GCST90017008	15	58683697	0.0159898	3.90841e-06	14306	genus Family XIII AD3011 groupgenus Family XIII AD3011 group|| id:ebi-a-GCST90017008	TRUE	reported	igd	2	TRUE	20.989
rs17156849	G	A	G	A	-0.112891	0.00717839		0.0589825	FALSE	FALSE	FALSE	TBI	7	28564367	0.83057	0.0335484	outcome	TRUE	reported	textfile	ebi-a-GCST90017008	7	28603985	0.0245292	4.1917e-06	14306	genus Family XIII AD3011 groupgenus Family XIII AD3011 group|| id:ebi-a-GCST90017008	TRUE	reported	igd	2	TRUE	21.1813
rs62029761	A	G	A	G	0.128753	0.0346372		0.0581651	FALSE	FALSE	FALSE	TBI	16	15912385	0.321192	0.0349161	outcome	TRUE	reported	textfile	ebi-a-GCST90017008	16	16006242	0.0276002	3.89081e-06	14306	genus Family XIII AD3011 groupgenus Family XIII AD3011 group|| id:ebi-a-GCST90017008	TRUE	reported	igd	2	TRUE	21.7616
rs62200412	C	T	C	T	-0.0800851	0.024548		0.261571	FALSE	FALSE	FALSE	TBI	20	4637993	0.176053	0.0181433	outcome	TRUE	reported	textfile	ebi-a-GCST90017008	20	4618639	0.0163834	5.80216e-07	14306	genus Family XIII AD3011 groupgenus Family XIII AD3011 group|| id:ebi-a-GCST90017008	TRUE	reported	igd	2	TRUE	23.8944
rs72730932	C	A	C	A	-0.0899559	-0.0532918		0.0936163	FALSE	FALSE	FALSE	TBI	1	192050705	0.050357	0.0272324	outcome	TRUE	reported	textfile	ebi-a-GCST90017008	1	192019835	0.0177107	6.88763e-07	14306	genus Family XIII AD3011 groupgenus Family XIII AD3011 group|| id:ebi-a-GCST90017008	TRUE	reported	igd	2	TRUE	25.7981
rs739451	C	T	C	T	0.0649589	0.00860907		0.207629	FALSE	FALSE	FALSE	TBI	9	133813832	0.65845	0.0194751	outcome	TRUE	reported	textfile	ebi-a-GCST90017008	9	136678954	0.0147534	7.87807e-06	14306	genus Family XIII AD3011 groupgenus Family XIII AD3011 group|| id:ebi-a-GCST90017008	TRUE	reported	igd	2	TRUE	19.3862
rs9276029	A	G	A	G	-0.0811384	-0.0204886		0.19594	FALSE	FALSE	FALSE	TBI	6	32727559	0.303704	0.0199204	outcome	TRUE	reported	textfile	ebi-a-GCST90017008	6	32695336	0.0185669	8.92771e-06	14306	genus Family XIII AD3011 groupgenus Family XIII AD3011 group|| id:ebi-a-GCST90017008	TRUE	reported	igd	2	TRUE	19.0974
rs9837139	A	G	A	G	0.10752	0.0327751		0.0855796	FALSE	FALSE	FALSE	TBI	3	29770374	0.24815	0.0283803	outcome	TRUE	reported	textfile	ebi-a-GCST90017008	3	29811865	0.0240482	8.70803e-06	14306	genus Family XIII AD3011 groupgenus Family XIII AD3011 group|| id:ebi-a-GCST90017008	TRUE	reported	igd	2	TRUE	19.99
rs112362903	A	G	A	G	-0.149047	0.0279887		0.0340586	FALSE	FALSE	FALSE	TBI	17	35434008	0.533502	0.0449495	outcome	TRUE	reported	textfile	ebi-a-GCST90017009	17	33761027	0.0333271	7.87771e-06	14306	genus Family XIII UCG001genus Family XIII UCG001|| id:ebi-a-GCST90017009	TRUE	reported	igd	2	TRUE	20.001
rs12049454	T	C	T	C	-0.0647298	0.02504		0.395201	FALSE	FALSE	FALSE	TBI	1	84762642	0.123518	0.0162579	outcome	TRUE	reported	textfile	ebi-a-GCST90017009	1	85228325	0.0134065	1.17379e-06	14306	genus Family XIII UCG001genus Family XIII UCG001|| id:ebi-a-GCST90017009	TRUE	reported	igd	2	TRUE	23.3119
rs1426266	C	T	C	T	0.0665521	0.0348553		0.728237	FALSE	FALSE	FALSE	TBI	3	188506308	0.0507283	0.01784	outcome	TRUE	reported	textfile	ebi-a-GCST90017009	3	188224096	0.0137151	1.24934e-06	14306	genus Family XIII UCG001genus Family XIII UCG001|| id:ebi-a-GCST90017009	TRUE	reported	igd	2	TRUE	23.5465
rs3842897	G	A	G	A	-0.112639	0.00914758		0.0889207	FALSE	FALSE	FALSE	TBI	1	183534529	0.742638	0.0278581	outcome	TRUE	reported	textfile	ebi-a-GCST90017009	1	183503664	0.0242751	5.19709e-06	14306	genus Family XIII UCG001genus Family XIII UCG001|| id:ebi-a-GCST90017009	TRUE	reported	igd	2	TRUE	21.5306
rs62414802	C	T	C	T	-0.0611904	-0.0111319		0.249156	FALSE	FALSE	FALSE	TBI	6	75888918	0.543009	0.0183009	outcome	TRUE	reported	textfile	ebi-a-GCST90017009	6	76598635	0.013457	4.29181e-06	14306	genus Family XIII UCG001genus Family XIII UCG001|| id:ebi-a-GCST90017009	TRUE	reported	igd	2	TRUE	20.6762
rs7119679	G	A	G	A	-0.0809085	-0.00836516		0.242015	FALSE	FALSE	FALSE	TBI	11	94948621	0.653526	0.0186361	outcome	TRUE	reported	textfile	ebi-a-GCST90017009	11	94681786	0.0174782	3.52493e-06	14306	genus Family XIII UCG001genus Family XIII UCG001|| id:ebi-a-GCST90017009	TRUE	reported	igd	2	TRUE	21.4287
rs76463770	A	G	A	G	0.19313	0.0290486		0.0303234	FALSE	FALSE	FALSE	TBI	3	45437598	0.530591	0.0463218	outcome	TRUE	reported	textfile	ebi-a-GCST90017009	3	45479090	0.0419866	3.77477e-06	14306	genus Family XIII UCG001genus Family XIII UCG001|| id:ebi-a-GCST90017009	TRUE	reported	igd	2	TRUE	21.1582
rs8076666	G	A	G	A	-0.088655	-0.00937411		0.880807	FALSE	FALSE	FALSE	TBI	17	80250018	0.701365	0.024445	outcome	TRUE	reported	textfile	ebi-a-GCST90017009	17	78223817	0.0198094	8.01826e-06	14306	genus Family XIII UCG001genus Family XIII UCG001|| id:ebi-a-GCST90017009	TRUE	reported	igd	2	TRUE	20.0292
rs114873521	C	T	C	T	-0.130067	0.000679191		0.0723274	FALSE	FALSE	FALSE	TBI	5	168791398	0.982364	0.0307256	outcome	TRUE	reported	textfile	ebi-a-GCST90017010	5	168218403	0.0294087	7.12525e-06	14306	genus Flavonifractorgenus Flavonifractor|| id:ebi-a-GCST90017010	TRUE	reported	igd	2	TRUE	19.5606
rs11811696	T	C	T	C	-0.116063	-0.0368423		0.0816423	FALSE	FALSE	FALSE	TBI	1	237188054	0.202002	0.0288762	outcome	TRUE	reported	textfile	ebi-a-GCST90017010	1	237351354	0.0241012	2.07348e-06	14306	genus Flavonifractorgenus Flavonifractor|| id:ebi-a-GCST90017010	TRUE	reported	igd	2	TRUE	23.1905
rs12030302	G	A	G	A	0.0692276	0.0256935		0.52911	FALSE	FALSE	FALSE	TBI	1	77422150	0.10507	0.0158528	outcome	TRUE	reported	textfile	ebi-a-GCST90017010	1	77887835	0.0137467	5.60841e-07	14306	genus Flavonifractorgenus Flavonifractor|| id:ebi-a-GCST90017010	TRUE	reported	igd	2	TRUE	25.3607
rs34066017	A	G	A	G	0.0764294	0.0167132		0.204936	FALSE	FALSE	FALSE	TBI	11	44828138	0.394597	0.0196323	outcome	TRUE	reported	textfile	ebi-a-GCST90017010	11	44849689	0.0159789	1.52086e-06	14306	genus Flavonifractorgenus Flavonifractor|| id:ebi-a-GCST90017010	TRUE	reported	igd	2	TRUE	22.8785
rs806808	C	T	C	T	-0.0667272	0.000370478		0.559535	FALSE	FALSE	FALSE	TBI	10	32092258	0.981512	0.0159875	outcome	TRUE	reported	textfile	ebi-a-GCST90017010	10	32381186	0.0136557	1.17972e-06	14306	genus Flavonifractorgenus Flavonifractor|| id:ebi-a-GCST90017010	TRUE	reported	igd	2	TRUE	23.8769
rs10439674	A	G	A	G	-0.0572129	-0.0120765		0.202317	FALSE	FALSE	FALSE	TBI	21	41309465	0.539292	0.0196722	outcome	TRUE	reported	textfile	ebi-a-GCST90017011	21	42681392	0.0130007	7.68493e-06	14306	genus Fusicatenibactergenus Fusicatenibacter|| id:ebi-a-GCST90017011	TRUE	reported	igd	2	TRUE	19.3666
rs167879	T	C	T	C	0.0659543	-0.0158414		0.851797	FALSE	FALSE	FALSE	TBI	20	57362310	0.477652	0.0223092	outcome	TRUE	reported	textfile	ebi-a-GCST90017011	20	55937366	0.0148763	5.86894e-06	14306	genus Fusicatenibactergenus Fusicatenibacter|| id:ebi-a-GCST90017011	TRUE	reported	igd	2	TRUE	19.6561
rs1864685	A	C	A	C	-0.0494799	0.0409271		0.406601	FALSE	FALSE	FALSE	TBI	17	72725643	0.0108623	0.0160681	outcome	TRUE	reported	textfile	ebi-a-GCST90017011	17	70721782	0.0108105	4.96158e-06	14306	genus Fusicatenibactergenus Fusicatenibacter|| id:ebi-a-GCST90017011	TRUE	reported	igd	2	TRUE	20.9491
rs2025938	G	A	G	A	-0.0967298	0.0227611		0.0655431	FALSE	FALSE	FALSE	TBI	10	110417361	0.480153	0.0322371	outcome	TRUE	reported	textfile	ebi-a-GCST90017011	10	112177119	0.0205426	2.98834e-06	14306	genus Fusicatenibactergenus Fusicatenibacter|| id:ebi-a-GCST90017011	TRUE	reported	igd	2	TRUE	22.1722
rs206581	A	G	A	G	-0.0568339	0.0209194		0.21772	FALSE	FALSE	FALSE	TBI	18	10370599	0.276457	0.0192219	outcome	TRUE	reported	textfile	ebi-a-GCST90017011	18	10370596	0.0127894	8.95757e-06	14306	genus Fusicatenibactergenus Fusicatenibacter|| id:ebi-a-GCST90017011	TRUE	reported	igd	2	TRUE	19.7476
rs2132128	G	A	G	A	-0.0771914	-0.0219254		0.10277	FALSE	FALSE	FALSE	TBI	8	15503209	0.405093	0.0263349	outcome	TRUE	reported	textfile	ebi-a-GCST90017011	8	15360718	0.0160344	1.07686e-06	14306	genus Fusicatenibactergenus Fusicatenibacter|| id:ebi-a-GCST90017011	TRUE	reported	igd	2	TRUE	23.1757
rs3303	T	C	T	C	-0.0953657	-0.0024396		0.0645416	FALSE	FALSE	FALSE	TBI	10	118687917	0.940049	0.0324379	outcome	TRUE	reported	textfile	ebi-a-GCST90017011	10	120447429	0.020407	3.93895e-06	14306	genus Fusicatenibactergenus Fusicatenibacter|| id:ebi-a-GCST90017011	TRUE	reported	igd	2	TRUE	21.8387
rs4378146	A	C	A	C	-0.0616691	0.0106471		0.255092	FALSE	FALSE	FALSE	TBI	1	24601134	0.558267	0.0181872	outcome	TRUE	reported	textfile	ebi-a-GCST90017011	1	24927625	0.0125259	7.20444e-07	14306	genus Fusicatenibactergenus Fusicatenibacter|| id:ebi-a-GCST90017011	TRUE	reported	igd	2	TRUE	24.2391
rs60254196	G	A	G	A	0.0492427	-0.00878637		0.535548	FALSE	FALSE	FALSE	TBI	7	149159628	0.581151	0.0159259	outcome	TRUE	reported	textfile	ebi-a-GCST90017011	7	148856720	0.0109365	5.46739e-06	14306	genus Fusicatenibactergenus Fusicatenibacter|| id:ebi-a-GCST90017011	TRUE	reported	igd	2	TRUE	20.2734
rs62187631	T	C	T	C	-0.0710571	-0.00647538		0.193114	FALSE	FALSE	FALSE	TBI	2	225784854	0.746473	0.0200294	outcome	TRUE	reported	textfile	ebi-a-GCST90017011	2	226649570	0.015924	4.54527e-06	14306	genus Fusicatenibactergenus Fusicatenibacter|| id:ebi-a-GCST90017011	TRUE	reported	igd	2	TRUE	19.9118
rs62353480	A	G	A	G	-0.0701397	-0.00398451		0.175169	FALSE	FALSE	FALSE	TBI	5	29594893	0.849794	0.0210396	outcome	TRUE	reported	textfile	ebi-a-GCST90017011	5	29595000	0.0145589	1.56769e-06	14306	genus Fusicatenibactergenus Fusicatenibacter|| id:ebi-a-GCST90017011	TRUE	reported	igd	2	TRUE	23.2098
rs6515626	G	A	G	A	0.141575	0.0461568		0.0670878	FALSE	FALSE	FALSE	TBI	20	25276365	0.144505	0.0316312	outcome	TRUE	reported	textfile	ebi-a-GCST90017011	20	25257001	0.0313559	7.28652e-06	14306	genus Fusicatenibactergenus Fusicatenibacter|| id:ebi-a-GCST90017011	TRUE	reported	igd	2	TRUE	20.3861
rs704418	C	T	C	T	-0.0739124	0.00756359		0.868884	FALSE	FALSE	FALSE	TBI	3	64267127	0.752212	0.0239562	outcome	TRUE	reported	textfile	ebi-a-GCST90017011	3	64252803	0.0151073	7.77428e-07	14306	genus Fusicatenibactergenus Fusicatenibacter|| id:ebi-a-GCST90017011	TRUE	reported	igd	2	TRUE	23.9365
rs73103914	A	G	A	G	-0.0597324	-0.0462817		0.15059	FALSE	FALSE	FALSE	TBI	12	58264528	0.0362435	0.0221	outcome	TRUE	reported	textfile	ebi-a-GCST90017011	12	58658311	0.0134458	8.29564e-06	14306	genus Fusicatenibactergenus Fusicatenibacter|| id:ebi-a-GCST90017011	TRUE	reported	igd	2	TRUE	19.7354
rs792108	C	T	C	T	0.0508345	-0.00971764		0.590126	FALSE	FALSE	FALSE	TBI	2	5392660	0.545684	0.0160824	outcome	TRUE	reported	textfile	ebi-a-GCST90017011	2	5532793	0.0113843	8.49533e-06	14306	genus Fusicatenibactergenus Fusicatenibacter|| id:ebi-a-GCST90017011	TRUE	reported	igd	2	TRUE	19.939
rs8028026	G	A	G	A	0.0792146	0.00988204		0.907228	FALSE	FALSE	FALSE	TBI	15	87809984	0.71769	0.0273326	outcome	TRUE	reported	textfile	ebi-a-GCST90017011	15	88353215	0.0180505	8.06325e-06	14306	genus Fusicatenibactergenus Fusicatenibacter|| id:ebi-a-GCST90017011	TRUE	reported	igd	2	TRUE	19.2589
rs8063430	T	C	T	C	-0.104026	-0.0227105		0.0511444	FALSE	FALSE	FALSE	TBI	16	73787906	0.528669	0.0360461	outcome	TRUE	reported	textfile	ebi-a-GCST90017011	16	73821805	0.022217	4.9289e-06	14306	genus Fusicatenibactergenus Fusicatenibacter|| id:ebi-a-GCST90017011	TRUE	reported	igd	2	TRUE	21.9237
rs9905659	G	A	G	A	-0.061617	-0.0127589		0.183146	FALSE	FALSE	FALSE	TBI	17	72701205	0.533423	0.0204868	outcome	TRUE	reported	textfile	ebi-a-GCST90017011	17	70697344	0.0136576	7.30988e-06	14306	genus Fusicatenibactergenus Fusicatenibacter|| id:ebi-a-GCST90017011	TRUE	reported	igd	2	TRUE	20.3541
rs13412653	A	C	A	C	0.107597	-0.030979		0.370091	FALSE	FALSE	FALSE	TBI	2	29935628	0.0581755	0.0163532	outcome	TRUE	reported	textfile	ebi-a-GCST90017012	2	30158494	0.0239228	8.61133e-06	14306	genus Gordonibactergenus Gordonibacter|| id:ebi-a-GCST90017012	TRUE	reported	igd	2	TRUE	20.2291
rs16955299	G	A	G	A	-0.196423	0.00687254		0.0989745	FALSE	FALSE	FALSE	TBI	17	54879849	0.795769	0.0265527	outcome	TRUE	reported	textfile	ebi-a-GCST90017012	17	52957210	0.0433538	6.37016e-06	14306	genus Gordonibactergenus Gordonibacter|| id:ebi-a-GCST90017012	TRUE	reported	igd	2	TRUE	20.5272
rs322296	G	A	G	A	0.17869	0.0137269		0.0747626	FALSE	FALSE	FALSE	TBI	7	137252442	0.648694	0.0301308	outcome	TRUE	reported	textfile	ebi-a-GCST90017012	7	136937189	0.037722	4.0242e-06	14306	genus Gordonibactergenus Gordonibacter|| id:ebi-a-GCST90017012	TRUE	reported	igd	2	TRUE	22.4394
rs35042269	C	A	C	A	-0.180293	0.0576883		0.112897	FALSE	FALSE	FALSE	TBI	4	8140880	0.0210097	0.024997	outcome	TRUE	reported	textfile	ebi-a-GCST90017012	4	8142607	0.0403296	8.10849e-06	14306	genus Gordonibactergenus Gordonibacter|| id:ebi-a-GCST90017012	TRUE	reported	igd	2	TRUE	19.9853
rs3765837	T	G	T	G	-0.190729	-0.00463213		0.072047	FALSE	FALSE	FALSE	TBI	1	210455105	0.880207	0.0307361	outcome	TRUE	reported	textfile	ebi-a-GCST90017012	1	210628449	0.0433608	7.16902e-06	14306	genus Gordonibactergenus Gordonibacter|| id:ebi-a-GCST90017012	TRUE	reported	igd	2	TRUE	19.3481
rs4596722	G	A	G	A	-0.102908	-0.00855918		0.499887	FALSE	FALSE	FALSE	TBI	9	86172229	0.588539	0.0158224	outcome	TRUE	reported	textfile	ebi-a-GCST90017012	9	88787144	0.0231571	9.0567e-06	14306	genus Gordonibactergenus Gordonibacter|| id:ebi-a-GCST90017012	TRUE	reported	igd	2	TRUE	19.7483
rs71545975	A	G	A	G	-0.153972	-0.000364271		0.172139	FALSE	FALSE	FALSE	TBI	7	47104907	0.986147	0.0209796	outcome	TRUE	reported	textfile	ebi-a-GCST90017012	7	47144505	0.0338918	7.03947e-06	14306	genus Gordonibactergenus Gordonibacter|| id:ebi-a-GCST90017012	TRUE	reported	igd	2	TRUE	20.6393
rs72714787	C	A	C	A	0.181405	-0.0288501		0.131877	FALSE	FALSE	FALSE	TBI	4	135847346	0.216902	0.023364	outcome	TRUE	reported	textfile	ebi-a-GCST90017012	4	136768501	0.0377102	1.42889e-06	14306	genus Gordonibactergenus Gordonibacter|| id:ebi-a-GCST90017012	TRUE	reported	igd	2	TRUE	23.1409
rs72939513	A	G	A	G	-0.21399	0.0376554		0.0507063	FALSE	FALSE	FALSE	TBI	1	82670413	0.297791	0.036166	outcome	TRUE	reported	textfile	ebi-a-GCST90017012	1	83136096	0.0490592	7.98197e-06	14306	genus Gordonibactergenus Gordonibacter|| id:ebi-a-GCST90017012	TRUE	reported	igd	2	TRUE	19.0259
rs7294633	T	C	T	C	-0.12867	0.0353397		0.726608	FALSE	FALSE	FALSE	TBI	12	28871601	0.0473827	0.0178225	outcome	TRUE	reported	textfile	ebi-a-GCST90017012	12	29024534	0.0249946	3.43764e-07	14306	genus Gordonibactergenus Gordonibacter|| id:ebi-a-GCST90017012	TRUE	reported	igd	2	TRUE	26.501
[truncated: 691 more rows]

## Sheet: Supplementary Table S2
Supplementary Table S2 Included instrumental variables for significant taxa between TBI and inflammatory protein
[truncated: 1,476 more rows]

## Sheet: Supplementary Table S3
Supplementary Table S3 Included instrumental variables for significant taxa between TBI and immune cell
[truncated: 17,799 more rows]

[truncated: 11 more sheets: Supplementary Table S4, Supplementary Table S5, Supplementary Table S6, Supplementary Table S7, Supplementary Table S8, Supplementary Table S9, Supplementary Table S10, Supplementary Table S11, Supplementary Table S12, Supplementary Table S13, Supplementary Table S14]
